# Supplementary material for: Genomic evidence of genuine wild versus admixed olive populations evolving in the same natural environments in western Mediterranean Basin
Source: PLoS One. 2024 Jan 17;19(1):e0295043. doi: 10.1371/journal.pone.0295043 (PMC10793901; doi:10.1371/journal.pone.0295043)
Supplement: S1 Table — The baits were designed based on annotated gene of Olea europaea var. europaea (cv. Farga) Oe9 genome assembly (Julca et al. 2020). (XLSX) [file pone.0295043.s005.xlsx]

## Sheet: Table S1
Chromosome	Start	End	Name bait
Oe9_LG01	23036	23116	OE9A017521-Oe9-LG01-23036-23817_0
Oe9_LG01	23388	23468	OE9A017521-Oe9-LG01-23036-23817_352
Oe9_LG01	23416	23496	OE9A017521-Oe9-LG01-23036-23817_380
Oe9_LG01	23564	23644	OE9A017521-Oe9-LG01-23036-23817_528
Oe9_LG01	28339	28419	OE9A028389-Oe9-LG01-28339-36397_0
Oe9_LG01	28493	28573	OE9A028389-Oe9-LG01-28339-36397_154
Oe9_LG01	28529	28609	OE9A028389-Oe9-LG01-28339-36397_190
Oe9_LG01	38442	38522	OE9A083702-Oe9-LG01-38442-43319_0
Oe9_LG01	38596	38676	OE9A083702-Oe9-LG01-38442-43319_154
Oe9_LG01	38632	38712	OE9A083702-Oe9-LG01-38442-43319_190
Oe9_LG01	38750	38830	OE9A083702-Oe9-LG01-38442-43319_308
Oe9_LG01	45694	45774	OE9D003471;-Oe9-LG01-45694-46310_0
Oe9_LG01	45828	45908	OE9D003471;-Oe9-LG01-45694-46310_134
Oe9_LG01	45873	45953	OE9D003471;-Oe9-LG01-45694-46310_179
Oe9_LG01	45962	46042	OE9D003471;-Oe9-LG01-45694-46310_268
Oe9_LG01	57908	57988	OE9A043249-Oe9-LG01-57908-76999_0
Oe9_LG01	58062	58142	OE9A043249-Oe9-LG01-57908-76999_154
Oe9_LG01	58098	58178	OE9A043249-Oe9-LG01-57908-76999_190
Oe9_LG01	58216	58296	OE9A043249-Oe9-LG01-57908-76999_308
Oe9_LG01	98903	98983	OE9A098225-Oe9-LG01-98903-103771_0
Oe9_LG01	99057	99137	OE9A098225-Oe9-LG01-98903-103771_154
Oe9_LG01	99093	99173	OE9A098225-Oe9-LG01-98903-103771_190
Oe9_LG01	99211	99291	OE9A098225-Oe9-LG01-98903-103771_308
Oe9_LG01	111898	111978	OE9A065056-Oe9-LG01-111898-115893_0
Oe9_LG01	112088	112168	OE9A065056-Oe9-LG01-111898-115893_190
Oe9_LG01	112278	112358	OE9A065056-Oe9-LG01-111898-115893_380
Oe9_LG01	112360	112440	OE9A065056-Oe9-LG01-111898-115893_462
Oe9_LG01	119145	119225	OE9A115937-Oe9-LG01-119145-125318_0
Oe9_LG01	119299	119379	OE9A115937-Oe9-LG01-119145-125318_154
Oe9_LG01	119335	119415	OE9A115937-Oe9-LG01-119145-125318_190
Oe9_LG01	119453	119533	OE9A115937-Oe9-LG01-119145-125318_308
Oe9_LG01	125911	125991	OE9A077557-Oe9-LG01-125911-132222_0
Oe9_LG01	126065	126145	OE9A077557-Oe9-LG01-125911-132222_154
Oe9_LG01	126101	126181	OE9A077557-Oe9-LG01-125911-132222_190
Oe9_LG01	126219	126299	OE9A077557-Oe9-LG01-125911-132222_308
Oe9_LG01	160348	160428	OE9A007297-Oe9-LG01-160348-161840_0
Oe9_LG01	160656	160736	OE9A007297-Oe9-LG01-160348-161840_308
Oe9_LG01	160810	160890	OE9A007297-Oe9-LG01-160348-161840_462
Oe9_LG01	160918	160998	OE9A007297-Oe9-LG01-160348-161840_570
Oe9_LG01	171325	171405	OE9A067617-Oe9-LG01-171325-182714_0
Oe9_LG01	171479	171559	OE9A067617-Oe9-LG01-171325-182714_154
Oe9_LG01	171515	171595	OE9A067617-Oe9-LG01-171325-182714_190
Oe9_LG01	171633	171713	OE9A067617-Oe9-LG01-171325-182714_308
Oe9_LG01	195317	195397	OE9A062508-Oe9-LG01-195317-201713_0
Oe9_LG01	195471	195551	OE9A062508-Oe9-LG01-195317-201713_154
Oe9_LG01	195507	195587	OE9A062508-Oe9-LG01-195317-201713_190
Oe9_LG01	195625	195705	OE9A062508-Oe9-LG01-195317-201713_308
Oe9_LG01	226319	226399	OE9A114945-Oe9-LG01-226319-228256_0
Oe9_LG01	226473	226553	OE9A114945-Oe9-LG01-226319-228256_154
Oe9_LG01	226509	226589	OE9A114945-Oe9-LG01-226319-228256_190
Oe9_LG01	226627	226707	OE9A114945-Oe9-LG01-226319-228256_308
Oe9_LG01	232329	232409	OE9A048846-Oe9-LG01-232329-232574_0
Oe9_LG01	232494	232574	OE9A048846-Oe9-LG01-232329-232574_165
Oe9_LG01	262697	262777	OE9A105706-Oe9-LG01-262697-264110_0
Oe9_LG01	262851	262931	OE9A105706-Oe9-LG01-262697-264110_154
Oe9_LG01	262887	262967	OE9A105706-Oe9-LG01-262697-264110_190
Oe9_LG01	263005	263085	OE9A105706-Oe9-LG01-262697-264110_308
Oe9_LG01	274162	274242	OE9A001349-Oe9-LG01-273854-275918_308
Oe9_LG01	368201	368281	OE9A096488-Oe9-LG01-368047-375808_154
Oe9_LG01	368237	368317	OE9A096488-Oe9-LG01-368047-375808_190
Oe9_LG01	368617	368697	OE9A096488-Oe9-LG01-368047-375808_570
Oe9_LG01	424002	424082	OE9A072766-Oe9-LG01-424002-428926_0
Oe9_LG01	424156	424236	OE9A072766-Oe9-LG01-424002-428926_154
Oe9_LG01	424192	424272	OE9A072766-Oe9-LG01-424002-428926_190
Oe9_LG01	424310	424390	OE9A072766-Oe9-LG01-424002-428926_308
Oe9_LG01	431370	431450	OE9A078479-Oe9-LG01-431370-433645_0
Oe9_LG01	431524	431604	OE9A078479-Oe9-LG01-431370-433645_154
Oe9_LG01	431560	431640	OE9A078479-Oe9-LG01-431370-433645_190
Oe9_LG01	431678	431758	OE9A078479-Oe9-LG01-431370-433645_308
Oe9_LG01	456462	456542	OE9A114131-Oe9-LG01-456462-469962_0
Oe9_LG01	456616	456696	OE9A114131-Oe9-LG01-456462-469962_154
Oe9_LG01	456652	456732	OE9A114131-Oe9-LG01-456462-469962_190
Oe9_LG01	456770	456850	OE9A114131-Oe9-LG01-456462-469962_308
Oe9_LG01	474759	474839	OE9A030514-Oe9-LG01-474605-481578_154
Oe9_LG01	474795	474875	OE9A030514-Oe9-LG01-474605-481578_190
Oe9_LG01	474913	474993	OE9A030514-Oe9-LG01-474605-481578_308
Oe9_LG01	474985	475065	OE9A030514-Oe9-LG01-474605-481578_380
Oe9_LG01	488240	488320	OE9A035839-Oe9-LG01-488240-489791_0
Oe9_LG01	488394	488474	OE9A035839-Oe9-LG01-488240-489791_154
Oe9_LG01	488430	488510	OE9A035839-Oe9-LG01-488240-489791_190
Oe9_LG01	488548	488628	OE9A035839-Oe9-LG01-488240-489791_308
Oe9_LG01	519974	520054	OE9A042128-Oe9-LG01-519974-520873_0
Oe9_LG01	520544	520624	OE9A042128-Oe9-LG01-519974-520873_570
Oe9_LG01	520630	520710	OE9A042128-Oe9-LG01-519974-520873_656
Oe9_LG01	543527	543607	OE9A081664-Oe9-LG01-543527-550859_0
Oe9_LG01	544037	544117	OE9A101653-Oe9-s06052-173078-173994_190
Oe9_LG01	544143	544223	OE9A081664-Oe9-LG01-543527-550859_616
Oe9_LG01	554878	554958	OE9A118094-Oe9-LG01-554878-558153_0
Oe9_LG01	555032	555112	OE9A118094-Oe9-LG01-554878-558153_154
Oe9_LG01	555258	555338	OE9A118094-Oe9-LG01-554878-558153_380
Oe9_LG01	555340	555420	OE9A118094-Oe9-LG01-554878-558153_462
Oe9_LG01	577271	577351	OE9A031384-Oe9-LG01-577081-581709_190
Oe9_LG01	577389	577469	OE9A031384-Oe9-LG01-577081-581709_308
Oe9_LG01	577543	577623	OE9A031384-Oe9-LG01-577081-581709_462
Oe9_LG01	587000	587080	OE9A056757-Oe9-LG01-587000-589908_0
Oe9_LG01	587308	587388	OE9A056757-Oe9-LG01-587000-589908_308
Oe9_LG01	587380	587460	OE9A056757-Oe9-LG01-587000-589908_380
Oe9_LG01	587616	587696	OE9A056757-Oe9-LG01-587000-589908_616
Oe9_LG01	589517	589597	OE9A019580-Oe9-s10467-12645-15506_308
Oe9_LG01	598022	598102	OE9A097869-Oe9-LG01-597868-600797_154
Oe9_LG01	598058	598138	OE9A097869-Oe9-LG01-597868-600797_190
Oe9_LG01	598176	598256	OE9A097869-Oe9-LG01-597868-600797_308
Oe9_LG01	598248	598328	OE9A097869-Oe9-LG01-597868-600797_380
Oe9_LG01	606976	607056	OE9A013320-Oe9-LG01-606976-610294_0
Oe9_LG01	607130	607210	OE9A013320-Oe9-LG01-606976-610294_154
Oe9_LG01	607284	607364	OE9A013320-Oe9-LG01-606976-610294_308
Oe9_LG01	607438	607518	OE9A013320-Oe9-LG01-606976-610294_462
Oe9_LG01	615827	615907	OE9A069237-Oe9-LG01-615827-623370_0
Oe9_LG01	615981	616061	OE9A069237-Oe9-LG01-615827-623370_154
Oe9_LG01	616017	616097	OE9A069237-Oe9-LG01-615827-623370_190
Oe9_LG01	616207	616287	OE9A069237-Oe9-LG01-615827-623370_380
Oe9_LG01	629256	629336	OE9A029983-Oe9-LG01-629256-629485_0
Oe9_LG01	629256	629336	OE9A073696-Oe9-s01929-75-304_0
Oe9_LG01	645529	645609	OE9A115256-Oe9-LG01-645529-645875_0
Oe9_LG01	645662	645742	OE9A115256-Oe9-LG01-645529-645875_133
Oe9_LG01	645795	645875	OE9A115256-Oe9-LG01-645529-645875_266
Oe9_LG01	669813	669893	OE9A084255-Oe9-LG01-669813-681554_0
Oe9_LG01	669967	670047	OE9A084255-Oe9-LG01-669813-681554_154
Oe9_LG01	670020	670100	OE9A120748-Oe9-s00481-83644-95186_0
Oe9_LG01	670174	670254	OE9A120748-Oe9-s00481-83644-95186_154
Oe9_LG01	694266	694346	OE9A096942-Oe9-LG01-694266-696106_0
Oe9_LG01	694420	694500	OE9A096942-Oe9-LG01-694266-696106_154
Oe9_LG01	694456	694536	OE9A096942-Oe9-LG01-694266-696106_190
Oe9_LG01	694574	694654	OE9A096942-Oe9-LG01-694266-696106_308
Oe9_LG01	714239	714319	OE9A071456-Oe9-LG01-714239-714680_0
Oe9_LG01	714360	714440	OE9A071456-Oe9-LG01-714239-714680_121
Oe9_LG01	714481	714561	OE9A071456-Oe9-LG01-714239-714680_242
Oe9_LG01	714600	714680	OE9A071456-Oe9-LG01-714239-714680_361
Oe9_LG01	716791	716871	OE9A106513-Oe9-LG01-716791-721739_0
Oe9_LG01	716981	717061	OE9A106513-Oe9-LG01-716791-721739_190
Oe9_LG01	717099	717179	OE9A106513-Oe9-LG01-716791-721739_308
Oe9_LG01	717253	717333	OE9A106513-Oe9-LG01-716791-721739_462
Oe9_LG01	722546	722626	OE9A116382-Oe9-LG01-722546-723949_0
Oe9_LG01	722700	722780	OE9A116382-Oe9-LG01-722546-723949_154
Oe9_LG01	722736	722816	OE9A116382-Oe9-LG01-722546-723949_190
Oe9_LG01	722854	722934	OE9A116382-Oe9-LG01-722546-723949_308
Oe9_LG01	747444	747524	OE9A051972-Oe9-LG01-747444-753116_0
Oe9_LG01	747598	747678	OE9A051972-Oe9-LG01-747444-753116_154
Oe9_LG01	747634	747714	OE9A051972-Oe9-LG01-747444-753116_190
Oe9_LG01	747752	747832	OE9A051972-Oe9-LG01-747444-753116_308
Oe9_LG01	760821	760901	OE9A007683-Oe9-LG01-760821-764522_0
Oe9_LG01	760975	761055	OE9A007683-Oe9-LG01-760821-764522_154
Oe9_LG01	761011	761091	OE9A007683-Oe9-LG01-760821-764522_190
Oe9_LG01	761129	761209	OE9A007683-Oe9-LG01-760821-764522_308
Oe9_LG01	769929	770009	OE9A036192-Oe9-LG01-769775-779019_154
Oe9_LG01	770083	770163	OE9A036192-Oe9-LG01-769775-779019_308
Oe9_LG01	770155	770235	OE9A036192-Oe9-LG01-769775-779019_380
Oe9_LG01	770545	770625	OE9A036192-Oe9-LG01-769775-779019_770
Oe9_LG01	784464	784544	OE9A076309-Oe9-LG01-784464-785953_0
Oe9_LG01	784618	784698	OE9A076309-Oe9-LG01-784464-785953_154
Oe9_LG01	784654	784734	OE9A076309-Oe9-LG01-784464-785953_190
Oe9_LG01	784772	784852	OE9A076309-Oe9-LG01-784464-785953_308
Oe9_LG01	792016	792096	OE9A051259-Oe9-LG01-792016-794839_0
Oe9_LG01	792170	792250	OE9A051259-Oe9-LG01-792016-794839_154
Oe9_LG01	792206	792286	OE9A051259-Oe9-LG01-792016-794839_190
Oe9_LG01	792396	792476	OE9A051259-Oe9-LG01-792016-794839_380
Oe9_LG01	798969	799049	OE9A090939-Oe9-LG01-798815-799972_154
Oe9_LG01	799123	799203	OE9A090939-Oe9-LG01-798815-799972_308
Oe9_LG01	799195	799275	OE9A090939-Oe9-LG01-798815-799972_380
Oe9_LG01	799583	799663	OE9A098551-Oe9-s04170-16535-17645_308
Oe9_LG01	799701	799781	OE9A098551-Oe9-s04170-16535-17645_190
Oe9_LG01	820969	821049	OE9A000943-Oe9-LG01-820969-834885_0
Oe9_LG01	821123	821203	OE9A000943-Oe9-LG01-820969-834885_154
Oe9_LG01	821159	821239	OE9A000943-Oe9-LG01-820969-834885_190
Oe9_LG01	821349	821429	OE9A000943-Oe9-LG01-820969-834885_380
Oe9_LG01	840179	840259	OE9A057967-Oe9-LG01-840179-845878_0
Oe9_LG01	840333	840413	OE9A057967-Oe9-LG01-840179-845878_154
Oe9_LG01	840487	840567	OE9A057967-Oe9-LG01-840179-845878_308
Oe9_LG01	840559	840639	OE9A057967-Oe9-LG01-840179-845878_380
Oe9_LG01	849579	849659	OE9A106942-Oe9-LG01-849579-850556_0
Oe9_LG01	849729	849809	OE9A106942-Oe9-LG01-849579-850556_150
Oe9_LG01	849959	850039	OE9A106942-Oe9-LG01-849579-850556_380
Oe9_LG01	854595	854675	OE9A104942-Oe9-LG01-854287-859988_308
Oe9_LG01	854749	854829	OE9A104942-Oe9-LG01-854287-859988_462
Oe9_LG01	859311	859391	OE9A106942-Oe9-LG01-849579-850556_300
Oe9_LG01	888042	888122	OE9A085194-Oe9-LG01-888042-888634_0
Oe9_LG01	888213	888293	OE9A085194-Oe9-LG01-888042-888634_171
Oe9_LG01	888384	888464	OE9A085194-Oe9-LG01-888042-888634_342
Oe9_LG01	888554	888634	OE9A085194-Oe9-LG01-888042-888634_512
Oe9_LG01	903722	903802	OE9A084609-Oe9-LG01-903722-904621_0
Oe9_LG01	903886	903966	OE9A084609-Oe9-LG01-903722-904621_164
Oe9_LG01	903912	903992	OE9A084609-Oe9-LG01-903722-904621_190
Oe9_LG01	904050	904130	OE9A084609-Oe9-LG01-903722-904621_328
Oe9_LG01	910866	910946	OE9A004006-Oe9-LG01-910866-911776_0
Oe9_LG01	911198	911278	OE9A004006-Oe9-LG01-910866-911776_332
Oe9_LG01	911246	911326	OE9A004006-Oe9-LG01-910866-911776_380
Oe9_LG01	911364	911444	OE9A004006-Oe9-LG01-910866-911776_498
Oe9_LG01	972351	972431	OE9A090248-Oe9-LG01-972351-972938_0
Oe9_LG01	972689	972769	OE9A090248-Oe9-LG01-972351-972938_338
Oe9_LG01	1015230	1015310	OE9A090845-Oe9-LG01-1015230-1020183_0
Oe9_LG01	1015384	1015464	OE9A090845-Oe9-LG01-1015230-1020183_154
Oe9_LG01	1015420	1015500	OE9A090845-Oe9-LG01-1015230-1020183_190
Oe9_LG01	1015538	1015618	OE9A090845-Oe9-LG01-1015230-1020183_308
Oe9_LG01	1015592	1015672	OE9A069468-Oe9-s00582-16127-18265_0
Oe9_LG01	1020392	1020472	OE9A050119-Oe9-LG01-1020392-1022965_0
Oe9_LG01	1020546	1020626	OE9A050119-Oe9-LG01-1020392-1022965_154
Oe9_LG01	1020582	1020662	OE9A050119-Oe9-LG01-1020392-1022965_190
Oe9_LG01	1020700	1020780	OE9A050119-Oe9-LG01-1020392-1022965_308
Oe9_LG01	1023497	1023577	OE9A112935-Oe9-LG01-1023497-1023941_0
Oe9_LG01	1023861	1023941	OE9A112935-Oe9-LG01-1023497-1023941_364
Oe9_LG01	1027289	1027369	OE9A102120-Oe9-LG01-1027289-1039970_0
Oe9_LG01	1027597	1027677	OE9A102120-Oe9-LG01-1027289-1039970_308
Oe9_LG01	1027669	1027749	OE9A102120-Oe9-LG01-1027289-1039970_380
Oe9_LG01	1032472	1032552	OE9A102120-Oe9-LG01-1027289-1039970_154
Oe9_LG01	1040793	1040873	OE9A010320-Oe9-LG01-1040793-1051960_0
Oe9_LG01	1041101	1041181	OE9A010320-Oe9-LG01-1040793-1051960_308
Oe9_LG01	1041173	1041253	OE9A010320-Oe9-LG01-1040793-1051960_380
Oe9_LG01	1041255	1041335	OE9A010320-Oe9-LG01-1040793-1051960_462
Oe9_LG01	1053194	1053274	OE9A020229-Oe9-LG01-1053040-1059042_154
Oe9_LG01	1053230	1053310	OE9A020229-Oe9-LG01-1053040-1059042_190
Oe9_LG01	1053348	1053428	OE9A020229-Oe9-LG01-1053040-1059042_308
Oe9_LG01	1053420	1053500	OE9A020229-Oe9-LG01-1053040-1059042_380
Oe9_LG01	1078811	1078891	OE9A002410-Oe9-LG01-1078811-1079356_0
Oe9_LG01	1079121	1079201	OE9A002410-Oe9-LG01-1078811-1079356_310
Oe9_LG01	1079276	1079356	OE9A002410-Oe9-LG01-1078811-1079356_465
Oe9_LG01	1080376	1080456	OE9A066181-Oe9-LG01-1080376-1085437_0
Oe9_LG01	1080684	1080764	OE9A066181-Oe9-LG01-1080376-1085437_308
Oe9_LG01	1080756	1080836	OE9A066181-Oe9-LG01-1080376-1085437_380
Oe9_LG01	1080838	1080918	OE9A066181-Oe9-LG01-1080376-1085437_462
Oe9_LG01	1121523	1121603	OE9A109085-Oe9-LG01-1121523-1125380_0
Oe9_LG01	1121831	1121911	OE9A109085-Oe9-LG01-1121523-1125380_308
Oe9_LG01	1124974	1125054	OE9A083838-Oe9-s00246-165960-166694_328
Oe9_LG01	1157900	1157980	OE9A021367-Oe9-LG01-1157900-1158369_0
Oe9_LG01	1158030	1158110	OE9A021367-Oe9-LG01-1157900-1158369_130
Oe9_LG01	1158095	1158175	OE9A021367-Oe9-LG01-1157900-1158369_195
Oe9_LG01	1158160	1158240	OE9A021367-Oe9-LG01-1157900-1158369_260
Oe9_LG01	1159494	1159574	OE9A030325-Oe9-LG01-1159494-1165693_0
Oe9_LG01	1159648	1159728	OE9A030325-Oe9-LG01-1159494-1165693_154
Oe9_LG01	1159684	1159764	OE9A030325-Oe9-LG01-1159494-1165693_190
Oe9_LG01	1159802	1159882	OE9A030325-Oe9-LG01-1159494-1165693_308
Oe9_LG01	1166894	1166974	OE9A119775-Oe9-LG01-1166740-1168541_154
Oe9_LG01	1166930	1167010	OE9A119775-Oe9-LG01-1166740-1168541_190
Oe9_LG01	1167048	1167128	OE9A119775-Oe9-LG01-1166740-1168541_308
Oe9_LG01	1175604	1175684	OE9A049850-Oe9-LG01-1175604-1177769_0
Oe9_LG01	1175758	1175838	OE9A049850-Oe9-LG01-1175604-1177769_154
Oe9_LG01	1175984	1176064	OE9A049850-Oe9-LG01-1175604-1177769_380
Oe9_LG01	1176066	1176146	OE9A049850-Oe9-LG01-1175604-1177769_462
Oe9_LG01	1194201	1194281	OE9A011446-Oe9-LG01-1193631-1195438_570
Oe9_LG01	1194401	1194481	OE9A011446-Oe9-LG01-1193631-1195438_770
Oe9_LG01	1194551	1194631	OE9A011446-Oe9-LG01-1193631-1195438_920
Oe9_LG01	1204817	1204897	OE9A064957-Oe9-LG01-1204817-1206030_0
Oe9_LG01	1204850	1204930	OE9A109544-Oe9-LG07-4173259-4174856_154
Oe9_LG01	1204971	1205051	OE9A064957-Oe9-LG01-1204817-1206030_154
Oe9_LG01	1205004	1205084	OE9A109544-Oe9-LG07-4173259-4174856_308
Oe9_LG01	1205007	1205087	OE9A064957-Oe9-LG01-1204817-1206030_190
Oe9_LG01	1205076	1205156	OE9A109544-Oe9-LG07-4173259-4174856_380
Oe9_LG01	1205197	1205277	OE9A064957-Oe9-LG01-1204817-1206030_380
Oe9_LG01	1216402	1216482	OE9A054065-Oe9-LG01-1216402-1232021_0
Oe9_LG01	1216782	1216862	OE9A054065-Oe9-LG01-1216402-1232021_380
Oe9_LG01	1216972	1217052	OE9A054065-Oe9-LG01-1216402-1232021_570
Oe9_LG01	1217018	1217098	OE9A054065-Oe9-LG01-1216402-1232021_616
Oe9_LG01	1237576	1237656	OE9A014904-Oe9-LG01-1237576-1238380_0
Oe9_LG01	1237721	1237801	OE9A014904-Oe9-LG01-1237576-1238380_145
Oe9_LG01	1237766	1237846	OE9A014904-Oe9-LG01-1237576-1238380_190
Oe9_LG01	1237866	1237946	OE9A014904-Oe9-LG01-1237576-1238380_290
Oe9_LG01	1238093	1238173	OE9A027344-Oe9-s02812-20933-21332_0
Oe9_LG01	1241170	1241250	OE9A005320-Oe9-LG01-1241170-1246909_0
Oe9_LG01	1241324	1241404	OE9A005320-Oe9-LG01-1241170-1246909_154
Oe9_LG01	1241478	1241558	OE9A005320-Oe9-LG01-1241170-1246909_308
Oe9_LG01	1273366	1273446	OE9A078504-Oe9-LG01-1273366-1274911_0
Oe9_LG01	1273520	1273600	OE9A078504-Oe9-LG01-1273366-1274911_154
Oe9_LG01	1273556	1273636	OE9A078504-Oe9-LG01-1273366-1274911_190
Oe9_LG01	1273674	1273754	OE9A078504-Oe9-LG01-1273366-1274911_308
Oe9_LG01	1281783	1281863	OE9A068178-Oe9-LG01-1281783-1286052_0
Oe9_LG01	1281937	1282017	OE9A068178-Oe9-LG01-1281783-1286052_154
Oe9_LG01	1281973	1282053	OE9A068178-Oe9-LG01-1281783-1286052_190
Oe9_LG01	1282091	1282171	OE9A068178-Oe9-LG01-1281783-1286052_308
Oe9_LG01	1299025	1299105	OE9A047279-Oe9-LG01-1299025-1312159_0
Oe9_LG01	1299179	1299259	OE9A047279-Oe9-LG01-1299025-1312159_154
Oe9_LG01	1299333	1299413	OE9A047279-Oe9-LG01-1299025-1312159_308
Oe9_LG01	1299405	1299485	OE9A047279-Oe9-LG01-1299025-1312159_380
Oe9_LG01	1316683	1316763	OE9A055680-Oe9-LG01-1316683-1320198_0
Oe9_LG01	1316837	1316917	OE9A055680-Oe9-LG01-1316683-1320198_154
Oe9_LG01	1316991	1317071	OE9A055680-Oe9-LG01-1316683-1320198_308
Oe9_LG01	1317063	1317143	OE9A055680-Oe9-LG01-1316683-1320198_380
Oe9_LG01	1361009	1361089	OE9A110360-Oe9-LG01-1361009-1364493_0
Oe9_LG01	1361163	1361243	OE9A110360-Oe9-LG01-1361009-1364493_154
Oe9_LG01	1361199	1361279	OE9A110360-Oe9-LG01-1361009-1364493_190
Oe9_LG01	1361317	1361397	OE9A110360-Oe9-LG01-1361009-1364493_308
Oe9_LG01	1402087	1402167	OE9A067826-Oe9-LG05-14216146-14219486_0
Oe9_LG01	1411079	1411159	OE9A116922-Oe9-LG01-1411079-1419246_0
Oe9_LG01	1411233	1411313	OE9A116922-Oe9-LG01-1411079-1419246_154
Oe9_LG01	1411269	1411349	OE9A116922-Oe9-LG01-1411079-1419246_190
Oe9_LG01	1411459	1411539	OE9A116922-Oe9-LG01-1411079-1419246_380
Oe9_LG01	1418956	1419036	OE9A111721-Oe9-LG05-14199903-14206739_154
Oe9_LG01	1420428	1420508	OE9A033473-Oe9-LG01-1420428-1425360_0
Oe9_LG01	1420623	1420703	OE9A003578-Oe9-LG01-1420469-1427916_154
Oe9_LG01	1420659	1420739	OE9A003578-Oe9-LG01-1420469-1427916_190
Oe9_LG01	1420777	1420857	OE9A003578-Oe9-LG01-1420469-1427916_308
Oe9_LG01	1420998	1421078	OE9A033473-Oe9-LG01-1420428-1425360_570
Oe9_LG01	1421044	1421124	OE9A033473-Oe9-LG01-1420428-1425360_616
Oe9_LG01	1421085	1421165	OE9A003578-Oe9-LG01-1420469-1427916_616
Oe9_LG01	1503414	1503494	OE9A100504-Oe9-LG01-1503260-1504682_154
Oe9_LG01	1503450	1503530	OE9A100504-Oe9-LG01-1503260-1504682_190
Oe9_LG01	1503568	1503648	OE9A100504-Oe9-LG01-1503260-1504682_308
Oe9_LG01	1503640	1503720	OE9A100504-Oe9-LG01-1503260-1504682_380
Oe9_LG01	1509572	1509652	OE9A084971-Oe9-LG01-1509572-1512171_0
Oe9_LG01	1509726	1509806	OE9A084971-Oe9-LG01-1509572-1512171_154
Oe9_LG01	1509762	1509842	OE9A084971-Oe9-LG01-1509572-1512171_190
Oe9_LG01	1509880	1509960	OE9A084971-Oe9-LG01-1509572-1512171_308
Oe9_LG01	1512660	1512740	OE9A120699-Oe9-LG01-1512660-1525126_0
Oe9_LG01	1512814	1512894	OE9A120699-Oe9-LG01-1512660-1525126_154
Oe9_LG01	1512850	1512930	OE9A120699-Oe9-LG01-1512660-1525126_190
Oe9_LG01	1512968	1513048	OE9A120699-Oe9-LG01-1512660-1525126_308
Oe9_LG01	1538177	1538257	OE9A000908-Oe9-LG01-1538177-1544249_0
Oe9_LG01	1538331	1538411	OE9A000908-Oe9-LG01-1538177-1544249_154
Oe9_LG01	1538367	1538447	OE9A000908-Oe9-LG01-1538177-1544249_190
Oe9_LG01	1538485	1538565	OE9A000908-Oe9-LG01-1538177-1544249_308
Oe9_LG01	1545399	1545479	OE9A105271-Oe9-LG01-1545399-1550097_0
Oe9_LG01	1545553	1545633	OE9A105271-Oe9-LG01-1545399-1550097_154
Oe9_LG01	1545589	1545669	OE9A105271-Oe9-LG01-1545399-1550097_190
Oe9_LG01	1545707	1545787	OE9A105271-Oe9-LG01-1545399-1550097_308
Oe9_LG01	1554519	1554599	OE9A082018-Oe9-LG01-1554365-1568559_154
Oe9_LG01	1554555	1554635	OE9A082018-Oe9-LG01-1554365-1568559_190
Oe9_LG01	1554673	1554753	OE9A082018-Oe9-LG01-1554365-1568559_308
Oe9_LG01	1554745	1554825	OE9A082018-Oe9-LG01-1554365-1568559_380
Oe9_LG01	1569707	1569787	OE9A120086-Oe9-LG01-1569553-1575252_154
Oe9_LG01	1569743	1569823	OE9A120086-Oe9-LG01-1569553-1575252_190
Oe9_LG01	1569861	1569941	OE9A120086-Oe9-LG01-1569553-1575252_308
Oe9_LG01	1569933	1570013	OE9A120086-Oe9-LG01-1569553-1575252_380
Oe9_LG01	1575168	1575248	OE9A034914-Oe9-LG01-1575168-1580543_0
Oe9_LG01	1575322	1575402	OE9A034914-Oe9-LG01-1575168-1580543_154
Oe9_LG01	1575358	1575438	OE9A034914-Oe9-LG01-1575168-1580543_190
Oe9_LG01	1575476	1575556	OE9A034914-Oe9-LG01-1575168-1580543_308
Oe9_LG01	1580770	1580850	OE9A040463-Oe9-LG01-1580770-1581573_0
Oe9_LG01	1580915	1580995	OE9A040463-Oe9-LG01-1580770-1581573_145
Oe9_LG01	1581060	1581140	OE9A040463-Oe9-LG01-1580770-1581573_290
Oe9_LG01	1581150	1581230	OE9A040463-Oe9-LG01-1580770-1581573_380
Oe9_LG01	1586885	1586965	OE9A021849-Oe9-LG01-1586731-1590439_154
Oe9_LG01	1586921	1587001	OE9A021849-Oe9-LG01-1586731-1590439_190
Oe9_LG01	1587111	1587191	OE9A021849-Oe9-LG01-1586731-1590439_380
Oe9_LG01	1587193	1587273	OE9A021849-Oe9-LG01-1586731-1590439_462
Oe9_LG01	1592856	1592936	OE9A064325-Oe9-LG01-1592856-1598164_0
Oe9_LG01	1593010	1593090	OE9A064325-Oe9-LG01-1592856-1598164_154
Oe9_LG01	1593046	1593126	OE9A064325-Oe9-LG01-1592856-1598164_190
Oe9_LG01	1593164	1593244	OE9A064325-Oe9-LG01-1592856-1598164_308
Oe9_LG01	1600927	1601007	OE9A104043-Oe9-LG01-1600927-1604209_0
Oe9_LG01	1601081	1601161	OE9A104043-Oe9-LG01-1600927-1604209_154
Oe9_LG01	1601117	1601197	OE9A104043-Oe9-LG01-1600927-1604209_190
Oe9_LG01	1601235	1601315	OE9A104043-Oe9-LG01-1600927-1604209_308
Oe9_LG01	1605521	1605601	OE9A075056-Oe9-LG01-1605521-1607783_0
Oe9_LG01	1605675	1605755	OE9A075056-Oe9-LG01-1605521-1607783_154
Oe9_LG01	1605711	1605791	OE9A075056-Oe9-LG01-1605521-1607783_190
Oe9_LG01	1605829	1605909	OE9A075056-Oe9-LG01-1605521-1607783_308
Oe9_LG01	1612671	1612751	OE9A050074-Oe9-LG01-1612671-1613461_0
Oe9_LG01	1612813	1612893	OE9A050074-Oe9-LG01-1612671-1613461_142
Oe9_LG01	1612861	1612941	OE9A050074-Oe9-LG01-1612671-1613461_190
Oe9_LG01	1612955	1613035	OE9A050074-Oe9-LG01-1612671-1613461_284
Oe9_LG01	1625415	1625495	OE9A093328-Oe9-LG01-1625415-1630788_0
Oe9_LG01	1625569	1625649	OE9A093328-Oe9-LG01-1625415-1630788_154
Oe9_LG01	1625605	1625685	OE9A093328-Oe9-LG01-1625415-1630788_190
Oe9_LG01	1625723	1625803	OE9A093328-Oe9-LG01-1625415-1630788_308
Oe9_LG01	1634926	1635006	OE9A034184-Oe9-LG01-1634926-1638207_0
Oe9_LG01	1635080	1635160	OE9A034184-Oe9-LG01-1634926-1638207_154
Oe9_LG01	1635116	1635196	OE9A034184-Oe9-LG01-1634926-1638207_190
Oe9_LG01	1635388	1635468	OE9A034184-Oe9-LG01-1634926-1638207_462
Oe9_LG01	1639297	1639377	OE9A017223-Oe9-LG01-1639297-1641874_0
Oe9_LG01	1639487	1639567	OE9A017223-Oe9-LG01-1639297-1641874_190
Oe9_LG01	1639605	1639685	OE9A017223-Oe9-LG01-1639297-1641874_308
Oe9_LG01	1639677	1639757	OE9A017223-Oe9-LG01-1639297-1641874_380
Oe9_LG01	1650294	1650374	OE9A055970-Oe9-LG01-1650294-1651669_0
Oe9_LG01	1650448	1650528	OE9A055970-Oe9-LG01-1650294-1651669_154
Oe9_LG01	1650484	1650564	OE9A055970-Oe9-LG01-1650294-1651669_190
Oe9_LG01	1650602	1650682	OE9A055970-Oe9-LG01-1650294-1651669_308
Oe9_LG01	1651766	1651846	OE9A091614-Oe9-LG01-1651766-1652654_0
Oe9_LG01	1651928	1652008	OE9A091614-Oe9-LG01-1651766-1652654_162
Oe9_LG01	1651956	1652036	OE9A091614-Oe9-LG01-1651766-1652654_190
Oe9_LG01	1652146	1652226	OE9A091614-Oe9-LG01-1651766-1652654_380
Oe9_LG01	1661757	1661837	OE9A065952-Oe9-LG01-1661757-1667844_0
Oe9_LG01	1661911	1661991	OE9A065952-Oe9-LG01-1661757-1667844_154
Oe9_LG01	1661947	1662027	OE9A065952-Oe9-LG01-1661757-1667844_190
Oe9_LG01	1662065	1662145	OE9A065952-Oe9-LG01-1661757-1667844_308
Oe9_LG01	1689373	1689453	OE9A052330-Oe9-LG01-1689373-1693333_0
Oe9_LG01	1689527	1689607	OE9A052330-Oe9-LG01-1689373-1693333_154
Oe9_LG01	1689563	1689643	OE9A052330-Oe9-LG01-1689373-1693333_190
Oe9_LG01	1689681	1689761	OE9A052330-Oe9-LG01-1689373-1693333_308
Oe9_LG01	1693085	1693165	OE9A020412-Oe9-LG23-2090120-2093451_154
Oe9_LG01	1702787	1702867	OE9A059221-Oe9-LG01-1702495-1703301_292
Oe9_LG01	1702875	1702955	OE9A059221-Oe9-LG01-1702495-1703301_380
Oe9_LG01	1702933	1703013	OE9A059221-Oe9-LG01-1702495-1703301_438
Oe9_LG01	1703065	1703145	OE9A059221-Oe9-LG01-1702495-1703301_570
Oe9_LG01	1710512	1710592	OE9A121694-Oe9-LG01-1710512-1715937_0
Oe9_LG01	1710682	1710762	OE9A121694-Oe9-LG01-1710512-1715937_170
Oe9_LG01	1710702	1710782	OE9A121694-Oe9-LG01-1710512-1715937_190
Oe9_LG01	1710852	1710932	OE9A121694-Oe9-LG01-1710512-1715937_340
Oe9_LG01	1717948	1718028	OE9A102133-Oe9-LG01-1717948-1719441_0
Oe9_LG01	1718035	1718115	OE9A102133-Oe9-LG01-1717948-1719441_87
Oe9_LG01	1726441	1726521	OE9A087850-Oe9-LG01-1726441-1727755_0
Oe9_LG01	1726631	1726711	OE9A087850-Oe9-LG01-1726441-1727755_190
Oe9_LG01	1726749	1726829	OE9A087850-Oe9-LG01-1726441-1727755_308
Oe9_LG01	1726821	1726901	OE9A087850-Oe9-LG01-1726441-1727755_380
Oe9_LG01	1740499	1740579	OE9A095555-Oe9-LG01-1740499-1742834_0
Oe9_LG01	1740653	1740733	OE9A095555-Oe9-LG01-1740499-1742834_154
Oe9_LG01	1740689	1740769	OE9A095555-Oe9-LG01-1740499-1742834_190
Oe9_LG01	1740807	1740887	OE9A095555-Oe9-LG01-1740499-1742834_308
Oe9_LG01	1748078	1748158	OE9A102023-Oe9-LG01-1748078-1750522_0
Oe9_LG01	1748232	1748312	OE9A102023-Oe9-LG01-1748078-1750522_154
Oe9_LG01	1748268	1748348	OE9A102023-Oe9-LG01-1748078-1750522_190
Oe9_LG01	1748386	1748466	OE9A102023-Oe9-LG01-1748078-1750522_308
Oe9_LG01	1758596	1758676	OE9A032356-Oe9-LG01-1758596-1763937_0
Oe9_LG01	1758750	1758830	OE9A032356-Oe9-LG01-1758596-1763937_154
Oe9_LG01	1758786	1758866	OE9A032356-Oe9-LG01-1758596-1763937_190
Oe9_LG01	1758904	1758984	OE9A032356-Oe9-LG01-1758596-1763937_308
Oe9_LG01	1765954	1766034	OE9A026848-Oe9-LG01-1765954-1768156_0
Oe9_LG01	1766108	1766188	OE9A026848-Oe9-LG01-1765954-1768156_154
Oe9_LG01	1766144	1766224	OE9A026848-Oe9-LG01-1765954-1768156_190
Oe9_LG01	1766262	1766342	OE9A026848-Oe9-LG01-1765954-1768156_308
Oe9_LG01	1766673	1766753	OE9A078667-Oe9-LG01-20066758-20068134_0
Oe9_LG01	1774006	1774086	OE9A050036-Oe9-LG01-1774006-1785292_0
Oe9_LG01	1774160	1774240	OE9A050036-Oe9-LG01-1774006-1785292_154
Oe9_LG01	1774196	1774276	OE9A050036-Oe9-LG01-1774006-1785292_190
Oe9_LG01	1774314	1774394	OE9A050036-Oe9-LG01-1774006-1785292_308
Oe9_LG01	1814388	1814468	OE9A066382-Oe9-LG01-1814245-1815039_143
Oe9_LG01	1814435	1814515	OE9A066382-Oe9-LG01-1814245-1815039_190
Oe9_LG01	1814768	1814848	OE9A071357-Oe9-s00432-19734-20528_190
Oe9_LG01	1814815	1814895	OE9A071357-Oe9-s00432-19734-20528_143
Oe9_LG01	1827143	1827223	OE9A026152-Oe9-LG01-1827143-1829274_0
Oe9_LG01	1827297	1827377	OE9A026152-Oe9-LG01-1827143-1829274_154
Oe9_LG01	1827333	1827413	OE9A026152-Oe9-LG01-1827143-1829274_190
Oe9_LG01	1827451	1827531	OE9A026152-Oe9-LG01-1827143-1829274_308
Oe9_LG01	1828719	1828799	OE9A019610-Oe9-s00432-8821-10845_380
Oe9_LG01	1833903	1833983	OE9A053198-Oe9-LG01-1833903-1836067_0
Oe9_LG01	1834057	1834137	OE9A053198-Oe9-LG01-1833903-1836067_154
Oe9_LG01	1834093	1834173	OE9A053198-Oe9-LG01-1833903-1836067_190
Oe9_LG01	1834211	1834291	OE9A053198-Oe9-LG01-1833903-1836067_308
Oe9_LG01	1845954	1846034	OE9A075983-Oe9-LG01-1845800-1847824_154
Oe9_LG01	1846047	1846127	OE9A014802-Oe9-s04258-170153-172730_462
Oe9_LG01	1846108	1846188	OE9A075983-Oe9-LG01-1845800-1847824_308
Oe9_LG01	1846180	1846260	OE9A075983-Oe9-LG01-1845800-1847824_380
Oe9_LG01	1849764	1849844	OE9A037241-Oe9-LG01-1849764-1858837_0
Oe9_LG01	1849918	1849998	OE9A037241-Oe9-LG01-1849764-1858837_154
Oe9_LG01	1849954	1850034	OE9A037241-Oe9-LG01-1849764-1858837_190
Oe9_LG01	1850072	1850152	OE9A037241-Oe9-LG01-1849764-1858837_308
Oe9_LG01	1883430	1883510	OE9A121043-Oe9-LG01-1883430-1884065_0
Oe9_LG01	1883569	1883649	OE9A121043-Oe9-LG01-1883430-1884065_139
Oe9_LG01	1883615	1883695	OE9A121043-Oe9-LG01-1883430-1884065_185
Oe9_LG01	1883708	1883788	OE9A121043-Oe9-LG01-1883430-1884065_278
Oe9_LG01	1907684	1907764	OE9A024920-Oe9-LG01-1907684-1911979_0
Oe9_LG01	1907838	1907918	OE9A024920-Oe9-LG01-1907684-1911979_154
Oe9_LG01	1908064	1908144	OE9A024920-Oe9-LG01-1907684-1911979_380
Oe9_LG01	1908146	1908226	OE9A024920-Oe9-LG01-1907684-1911979_462
Oe9_LG01	1933483	1933563	OE9A048340-Oe9-LG01-1933483-1934856_0
Oe9_LG01	1933637	1933717	OE9A048340-Oe9-LG01-1933483-1934856_154
Oe9_LG01	1933791	1933871	OE9A048340-Oe9-LG01-1933483-1934856_308
Oe9_LG01	1933863	1933943	OE9A048340-Oe9-LG01-1933483-1934856_380
Oe9_LG01	1979056	1979136	OE9A104515-Oe9-LG01-1979056-1980709_0
Oe9_LG01	1979210	1979290	OE9A104515-Oe9-LG01-1979056-1980709_154
Oe9_LG01	1979246	1979326	OE9A104515-Oe9-LG01-1979056-1980709_190
Oe9_LG01	1979364	1979444	OE9A104515-Oe9-LG01-1979056-1980709_308
Oe9_LG01	1984266	1984346	OE9A059076-Oe9-LG01-1984266-1986722_0
Oe9_LG01	1984420	1984500	OE9A059076-Oe9-LG01-1984266-1986722_154
Oe9_LG01	1984456	1984536	OE9A059076-Oe9-LG01-1984266-1986722_190
Oe9_LG01	1984574	1984654	OE9A059076-Oe9-LG01-1984266-1986722_308
Oe9_LG01	1987338	1987418	OE9A000305-Oe9-LG01-1987338-1991427_0
Oe9_LG01	1987492	1987572	OE9A000305-Oe9-LG01-1987338-1991427_154
Oe9_LG01	1987528	1987608	OE9A000305-Oe9-LG01-1987338-1991427_190
Oe9_LG01	1987646	1987726	OE9A000305-Oe9-LG01-1987338-1991427_308
Oe9_LG01	2014281	2014361	OE9A037144-Oe9-LG01-2014161-2014601_120
Oe9_LG01	2014341	2014421	OE9A037144-Oe9-LG01-2014161-2014601_180
Oe9_LG01	2014401	2014481	OE9A037144-Oe9-LG01-2014161-2014601_240
Oe9_LG01	2029934	2030014	OE9A017451-Oe9-LG01-2029934-2032150_0
Oe9_LG01	2030314	2030394	OE9A017451-Oe9-LG01-2029934-2032150_380
Oe9_LG01	2030396	2030476	OE9A017451-Oe9-LG01-2029934-2032150_462
Oe9_LG01	2030550	2030630	OE9A017451-Oe9-LG01-2029934-2032150_616
Oe9_LG01	2038639	2038719	OE9A026322-Oe9-LG01-2044911-2050251_154
Oe9_LG01	2039170	2039250	OE9A115529-Oe9-LG01-2038834-2039250_336
Oe9_LG01	2044911	2044991	OE9A026322-Oe9-LG01-2044911-2050251_0
Oe9_LG01	2045101	2045181	OE9A026322-Oe9-LG01-2044911-2050251_190
Oe9_LG01	2045219	2045299	OE9A026322-Oe9-LG01-2044911-2050251_308
Oe9_LG01	2045261	2045341	OE9A115529-Oe9-LG01-2038834-2039250_0
Oe9_LG01	2045429	2045509	OE9A115529-Oe9-LG01-2038834-2039250_168
Oe9_LG01	2052609	2052689	OE9A065745-Oe9-LG01-2052609-2054654_0
Oe9_LG01	2052763	2052843	OE9A065745-Oe9-LG01-2052609-2054654_154
Oe9_LG01	2054623	2054703	OE9A082876-Oe9-s10219-3990-6300_190
Oe9_LG01	2055992	2056072	OE9A044940-Oe9-LG01-2055992-2062124_0
Oe9_LG01	2056146	2056226	OE9A044940-Oe9-LG01-2055992-2062124_154
Oe9_LG01	2056182	2056262	OE9A044940-Oe9-LG01-2055992-2062124_190
Oe9_LG01	2064131	2064211	OE9A020938-Oe9-LG01-2064131-2072481_0
Oe9_LG01	2064285	2064365	OE9A020938-Oe9-LG01-2064131-2072481_154
Oe9_LG01	2064321	2064401	OE9A020938-Oe9-LG01-2064131-2072481_190
Oe9_LG01	2064439	2064519	OE9A020938-Oe9-LG01-2064131-2072481_308
Oe9_LG01	2071638	2071718	OE9A023761-Oe9-LG01-2071638-2075221_0
Oe9_LG01	2071792	2071872	OE9A023761-Oe9-LG01-2071638-2075221_154
Oe9_LG01	2071828	2071908	OE9A023761-Oe9-LG01-2071638-2075221_190
Oe9_LG01	2071946	2072026	OE9A023761-Oe9-LG01-2071638-2075221_308
Oe9_LG01	2083816	2083896	OE9A012731-Oe9-LG01-2083816-2088688_0
Oe9_LG01	2083970	2084050	OE9A012731-Oe9-LG01-2083816-2088688_154
Oe9_LG01	2084124	2084204	OE9A012731-Oe9-LG01-2083816-2088688_308
Oe9_LG01	2084278	2084358	OE9A012731-Oe9-LG01-2083816-2088688_462
Oe9_LG01	2093198	2093278	OE9A082792-Oe9-LG01-2093198-2097118_0
Oe9_LG01	2093352	2093432	OE9A082792-Oe9-LG01-2093198-2097118_154
Oe9_LG01	2093388	2093468	OE9A082792-Oe9-LG01-2093198-2097118_190
Oe9_LG01	2093506	2093586	OE9A082792-Oe9-LG01-2093198-2097118_308
Oe9_LG01	2101466	2101546	OE9A093831-Oe9-LG01-2101466-2108398_0
Oe9_LG01	2101620	2101700	OE9A093831-Oe9-LG01-2101466-2108398_154
Oe9_LG01	2101656	2101736	OE9A093831-Oe9-LG01-2101466-2108398_190
Oe9_LG01	2101774	2101854	OE9A093831-Oe9-LG01-2101466-2108398_308
Oe9_LG01	2124033	2124113	OE9A101332-Oe9-LG01-2124033-2127711_0
Oe9_LG01	2124187	2124267	OE9A101332-Oe9-LG01-2124033-2127711_154
Oe9_LG01	2124223	2124303	OE9A101332-Oe9-LG01-2124033-2127711_190
Oe9_LG01	2124341	2124421	OE9A101332-Oe9-LG01-2124033-2127711_308
Oe9_LG01	2133773	2133853	OE9A015299-Oe9-LG01-2133619-2135215_154
Oe9_LG01	2133927	2134007	OE9A015299-Oe9-LG01-2133619-2135215_308
Oe9_LG01	2133999	2134079	OE9A015299-Oe9-LG01-2133619-2135215_380
Oe9_LG01	2134081	2134161	OE9A015299-Oe9-LG01-2133619-2135215_462
Oe9_LG01	2168435	2168515	OE9A114032-Oe9-LG01-2168435-2173761_0
Oe9_LG01	2168589	2168669	OE9A114032-Oe9-LG01-2168435-2173761_154
Oe9_LG01	2168625	2168705	OE9A114032-Oe9-LG01-2168435-2173761_190
Oe9_LG01	2168815	2168895	OE9A114032-Oe9-LG01-2168435-2173761_380
Oe9_LG01	2188022	2188102	OE9A002051-Oe9-LG01-2187868-2192204_154
Oe9_LG01	2188176	2188256	OE9A002051-Oe9-LG01-2187868-2192204_308
Oe9_LG01	2188330	2188410	OE9A002051-Oe9-LG01-2187868-2192204_462
Oe9_LG01	2188438	2188518	OE9A002051-Oe9-LG01-2187868-2192204_570
Oe9_LG01	2198192	2198272	OE9A039326-Oe9-LG01-2198192-2200616_0
Oe9_LG01	2198500	2198580	OE9A039326-Oe9-LG01-2198192-2200616_308
Oe9_LG01	2198654	2198734	OE9A039326-Oe9-LG01-2198192-2200616_462
Oe9_LG01	2198762	2198842	OE9A039326-Oe9-LG01-2198192-2200616_570
Oe9_LG01	2206717	2206797	OE9A066677-Oe9-LG01-2206717-2214715_0
Oe9_LG01	2206907	2206987	OE9A066677-Oe9-LG01-2206717-2214715_190
Oe9_LG01	2207025	2207105	OE9A066677-Oe9-LG01-2206717-2214715_308
Oe9_LG01	2207097	2207177	OE9A066677-Oe9-LG01-2206717-2214715_380
Oe9_LG01	2214949	2215029	OE9A041685-Oe9-LG01-2214949-2219263_0
Oe9_LG01	2215103	2215183	OE9A041685-Oe9-LG01-2214949-2219263_154
Oe9_LG01	2215139	2215219	OE9A041685-Oe9-LG01-2214949-2219263_190
Oe9_LG01	2215257	2215337	OE9A041685-Oe9-LG01-2214949-2219263_308
Oe9_LG01	2225904	2225984	OE9A008641-Oe9-LG01-2225904-2231626_0
Oe9_LG01	2226058	2226138	OE9A008641-Oe9-LG01-2225904-2231626_154
Oe9_LG01	2226094	2226174	OE9A008641-Oe9-LG01-2225904-2231626_190
Oe9_LG01	2226284	2226364	OE9A008641-Oe9-LG01-2225904-2231626_380
Oe9_LG01	2237430	2237510	OE9A096576-Oe9-LG01-2237430-2240730_0
Oe9_LG01	2237584	2237664	OE9A096576-Oe9-LG01-2237430-2240730_154
Oe9_LG01	2237620	2237700	OE9A096576-Oe9-LG01-2237430-2240730_190
Oe9_LG01	2237738	2237818	OE9A096576-Oe9-LG01-2237430-2240730_308
Oe9_LG01	2258029	2258109	OE9A021510-Oe9-LG01-2257875-2261700_154
Oe9_LG01	2258065	2258145	OE9A021510-Oe9-LG01-2257875-2261700_190
Oe9_LG01	2258183	2258263	OE9A021510-Oe9-LG01-2257875-2261700_308
Oe9_LG01	2258255	2258335	OE9A021510-Oe9-LG01-2257875-2261700_380
Oe9_LG01	2304141	2304221	OE9A046858-Oe9-LG01-2304141-2305763_0
Oe9_LG01	2304295	2304375	OE9A046858-Oe9-LG01-2304141-2305763_154
Oe9_LG01	2304331	2304411	OE9A046858-Oe9-LG01-2304141-2305763_190
Oe9_LG01	2304449	2304529	OE9A046858-Oe9-LG01-2304141-2305763_308
Oe9_LG01	2320386	2320466	OE9A032787-Oe9-s02344-123153-125436_0
Oe9_LG01	2320594	2320674	OE9A034868-Oe9-LG01-2320440-2322633_154
Oe9_LG01	2320630	2320710	OE9A034868-Oe9-LG01-2320440-2322633_190
Oe9_LG01	2320748	2320828	OE9A034868-Oe9-LG01-2320440-2322633_308
Oe9_LG01	2320769	2320849	OE9A032787-Oe9-s02344-123153-125436_380
Oe9_LG01	2333244	2333324	OE9A119692-Oe9-LG01-2333090-2340292_154
Oe9_LG01	2333280	2333360	OE9A119692-Oe9-LG01-2333090-2340292_190
Oe9_LG01	2333398	2333478	OE9A119692-Oe9-LG01-2333090-2340292_308
Oe9_LG01	2333470	2333550	OE9A119692-Oe9-LG01-2333090-2340292_380
Oe9_LG01	2367707	2367787	OE9A049853-Oe9-LG01-2367553-2371287_154
Oe9_LG01	2367861	2367941	OE9A049853-Oe9-LG01-2367553-2371287_308
Oe9_LG01	2367933	2368013	OE9A049853-Oe9-LG01-2367553-2371287_380
Oe9_LG01	2368015	2368095	OE9A049853-Oe9-LG01-2367553-2371287_462
Oe9_LG01	2375374	2375454	OE9A074593-Oe9-LG01-2375374-2378156_0
Oe9_LG01	2375528	2375608	OE9A074593-Oe9-LG01-2375374-2378156_154
Oe9_LG01	2375564	2375644	OE9A074593-Oe9-LG01-2375374-2378156_190
Oe9_LG01	2375682	2375762	OE9A074593-Oe9-LG01-2375374-2378156_308
Oe9_LG01	2394769	2394849	OE9A109558-Oe9-LG01-2394769-2398769_0
Oe9_LG01	2394959	2395039	OE9A109558-Oe9-LG01-2394769-2398769_190
Oe9_LG01	2395077	2395157	OE9A109558-Oe9-LG01-2394769-2398769_308
Oe9_LG01	2395149	2395229	OE9A109558-Oe9-LG01-2394769-2398769_380
Oe9_LG01	2428639	2428719	OE9A058000-Oe9-LG01-2428639-2431860_0
Oe9_LG01	2428947	2429027	OE9A058000-Oe9-LG01-2428639-2431860_308
Oe9_LG01	2429019	2429099	OE9A058000-Oe9-LG01-2428639-2431860_380
Oe9_LG01	2429101	2429181	OE9A058000-Oe9-LG01-2428639-2431860_462
Oe9_LG01	2470960	2471040	OE9A112447-Oe9-LG01-2470960-2474116_0
Oe9_LG01	2471114	2471194	OE9A112447-Oe9-LG01-2470960-2474116_154
Oe9_LG01	2471150	2471230	OE9A112447-Oe9-LG01-2470960-2474116_190
Oe9_LG01	2471268	2471348	OE9A112447-Oe9-LG01-2470960-2474116_308
Oe9_LG01	2476270	2476350	OE9A077125-Oe9-LG01-2476270-2498285_0
Oe9_LG01	2476424	2476504	OE9A077125-Oe9-LG01-2476270-2498285_154
Oe9_LG01	2476460	2476540	OE9A077125-Oe9-LG01-2476270-2498285_190
Oe9_LG01	2476578	2476658	OE9A077125-Oe9-LG01-2476270-2498285_308
Oe9_LG01	2496073	2496153	OE9A097891-Oe9-LG01-2500613-2502987_190
Oe9_LG01	2500613	2500693	OE9A097891-Oe9-LG01-2500613-2502987_0
Oe9_LG01	2500767	2500847	OE9A097891-Oe9-LG01-2500613-2502987_154
Oe9_LG01	2500993	2501073	OE9A097891-Oe9-LG01-2500613-2502987_380
Oe9_LG01	2505453	2505533	OE9A028508-Oe9-LG01-2505453-2519843_0
Oe9_LG01	2505607	2505687	OE9A028508-Oe9-LG01-2505453-2519843_154
Oe9_LG01	2505643	2505723	OE9A028508-Oe9-LG01-2505453-2519843_190
Oe9_LG01	2505833	2505913	OE9A028508-Oe9-LG01-2505453-2519843_380
Oe9_LG01	2521768	2521848	OE9A057031-Oe9-LG01-2521768-2522590_0
Oe9_LG01	2521958	2522038	OE9A057031-Oe9-LG01-2521768-2522590_190
Oe9_LG01	2522148	2522228	OE9A057031-Oe9-LG01-2521768-2522590_380
Oe9_LG01	2522215	2522295	OE9A057031-Oe9-LG01-2521768-2522590_447
Oe9_LG01	2530125	2530205	OE9A016585-Oe9-LG01-2530125-2531046_0
Oe9_LG01	2530292	2530372	OE9A000769-Oe9-s04185-218501-219602_308
Oe9_LG01	2530294	2530374	OE9A016585-Oe9-LG01-2530125-2531046_169
Oe9_LG01	2530463	2530543	OE9A016585-Oe9-LG01-2530125-2531046_338
Oe9_LG01	2530505	2530585	OE9A016585-Oe9-LG01-2530125-2531046_380
Oe9_LG01	2733746	2733826	OE9A117692-Oe9-LG01-2733746-2735012_0
Oe9_LG01	2733900	2733980	OE9A117692-Oe9-LG01-2733746-2735012_154
Oe9_LG01	2733936	2734016	OE9A117692-Oe9-LG01-2733746-2735012_190
Oe9_LG01	2734054	2734134	OE9A117692-Oe9-LG01-2733746-2735012_308
Oe9_LG01	2737037	2737117	OE9A017246-Oe9-LG01-2737037-2739339_0
Oe9_LG01	2737191	2737271	OE9A017246-Oe9-LG01-2737037-2739339_154
Oe9_LG01	2737227	2737307	OE9A017246-Oe9-LG01-2737037-2739339_190
Oe9_LG01	2737345	2737425	OE9A017246-Oe9-LG01-2737037-2739339_308
Oe9_LG01	2746569	2746649	OE9A013124-Oe9-LG01-2746569-2749077_0
Oe9_LG01	2746723	2746803	OE9A013124-Oe9-LG01-2746569-2749077_154
Oe9_LG01	2746759	2746839	OE9A013124-Oe9-LG01-2746569-2749077_190
Oe9_LG01	2746877	2746957	OE9A013124-Oe9-LG01-2746569-2749077_308
Oe9_LG01	2752831	2752911	OE9A004493-Oe9-LG01-2752831-2755359_0
Oe9_LG01	2752985	2753065	OE9A004493-Oe9-LG01-2752831-2755359_154
Oe9_LG01	2753021	2753101	OE9A004493-Oe9-LG01-2752831-2755359_190
Oe9_LG01	2753139	2753219	OE9A004493-Oe9-LG01-2752831-2755359_308
Oe9_LG01	2758956	2759036	OE9A030923-Oe9-LG01-2758956-2788842_0
Oe9_LG01	2759110	2759190	OE9A030923-Oe9-LG01-2758956-2788842_154
Oe9_LG01	2759146	2759226	OE9A030923-Oe9-LG01-2758956-2788842_190
Oe9_LG01	2759336	2759416	OE9A030923-Oe9-LG01-2758956-2788842_380
Oe9_LG01	2789272	2789352	OE9A086250-Oe9-LG01-2789272-2789985_0
Oe9_LG01	2789431	2789511	OE9A086250-Oe9-LG01-2789272-2789985_159
Oe9_LG01	2789652	2789732	OE9A086250-Oe9-LG01-2789272-2789985_380
Oe9_LG01	2789790	2789870	OE9A002906-Oe9-LG01-2789636-2794257_154
Oe9_LG01	2789905	2789985	OE9A086250-Oe9-LG01-2789272-2789985_633
Oe9_LG01	2789944	2790024	OE9A002906-Oe9-LG01-2789636-2794257_308
Oe9_LG01	2790206	2790286	OE9A002906-Oe9-LG01-2789636-2794257_570
Oe9_LG01	2790406	2790486	OE9A002906-Oe9-LG01-2789636-2794257_770
Oe9_LG01	2805340	2805420	OE9A023957-Oe9-LG01-2805340-2812262_0
Oe9_LG01	2805494	2805574	OE9A023957-Oe9-LG01-2805340-2812262_154
Oe9_LG01	2805530	2805610	OE9A023957-Oe9-LG01-2805340-2812262_190
Oe9_LG01	2805648	2805728	OE9A023957-Oe9-LG01-2805340-2812262_308
Oe9_LG01	2817464	2817544	OE9A019487-Oe9-LG01-2817464-2825381_0
Oe9_LG01	2817618	2817698	OE9A019487-Oe9-LG01-2817464-2825381_154
Oe9_LG01	2817654	2817734	OE9A019487-Oe9-LG01-2817464-2825381_190
Oe9_LG01	2817772	2817852	OE9A019487-Oe9-LG01-2817464-2825381_308
Oe9_LG01	2826442	2826522	OE9D003383;-Oe9-LG01-2826442-2826660_0
Oe9_LG01	2826580	2826660	OE9D003383;-Oe9-LG01-2826442-2826660_138
Oe9_LG01	2855125	2855205	OE9A062692-Oe9-LG01-2855125-2857420_0
Oe9_LG01	2855279	2855359	OE9A062692-Oe9-LG01-2855125-2857420_154
Oe9_LG01	2855315	2855395	OE9A062692-Oe9-LG01-2855125-2857420_190
Oe9_LG01	2855433	2855513	OE9A062692-Oe9-LG01-2855125-2857420_308
Oe9_LG01	2857770	2857850	OE9A008384-Oe9-LG01-2857770-2861736_0
Oe9_LG01	2857924	2858004	OE9A008384-Oe9-LG01-2857770-2861736_154
Oe9_LG01	2857960	2858040	OE9A008384-Oe9-LG01-2857770-2861736_190
Oe9_LG01	2858078	2858158	OE9A008384-Oe9-LG01-2857770-2861736_308
Oe9_LG01	2861743	2861823	OE9A108241-Oe9-LG01-2861743-2864403_0
Oe9_LG01	2861897	2861977	OE9A108241-Oe9-LG01-2861743-2864403_154
Oe9_LG01	2861933	2862013	OE9A108241-Oe9-LG01-2861743-2864403_190
Oe9_LG01	2862051	2862131	OE9A108241-Oe9-LG01-2861743-2864403_308
Oe9_LG01	2879446	2879526	OE9A024490-Oe9-LG01-2879446-2880340_0
Oe9_LG01	2879609	2879689	OE9A024490-Oe9-LG01-2879446-2880340_163
Oe9_LG01	2879636	2879716	OE9A024490-Oe9-LG01-2879446-2880340_190
Oe9_LG01	2937883	2937963	OE9A098576-Oe9-LG01-2937883-2953796_0
Oe9_LG01	2938037	2938117	OE9A098576-Oe9-LG01-2937883-2953796_154
Oe9_LG01	2938191	2938271	OE9A098576-Oe9-LG01-2937883-2953796_308
Oe9_LG01	2938263	2938343	OE9A098576-Oe9-LG01-2937883-2953796_380
Oe9_LG01	3002296	3002376	OE9A011616-Oe9-LG01-3002296-3003379_0
Oe9_LG01	3002450	3002530	OE9A011616-Oe9-LG01-3002296-3003379_154
Oe9_LG01	3002486	3002566	OE9A011616-Oe9-LG01-3002296-3003379_190
Oe9_LG01	3002604	3002684	OE9A011616-Oe9-LG01-3002296-3003379_308
Oe9_LG01	3029476	3029556	OE9A066239-Oe9-LG01-3029322-3032725_154
Oe9_LG01	3029512	3029592	OE9A066239-Oe9-LG01-3029322-3032725_190
Oe9_LG01	3029630	3029710	OE9A066239-Oe9-LG01-3029322-3032725_308
Oe9_LG01	3029702	3029782	OE9A066239-Oe9-LG01-3029322-3032725_380
Oe9_LG01	3033561	3033641	OE9A043187-Oe9-LG01-3033371-3036483_190
Oe9_LG01	3033751	3033831	OE9A043187-Oe9-LG01-3033371-3036483_380
Oe9_LG01	3066005	3066085	OE9A015750-Oe9-LG01-3066005-3068527_0
Oe9_LG01	3066195	3066275	OE9A015750-Oe9-LG01-3066005-3068527_190
Oe9_LG01	3066313	3066393	OE9A015750-Oe9-LG01-3066005-3068527_308
Oe9_LG01	3066385	3066465	OE9A015750-Oe9-LG01-3066005-3068527_380
Oe9_LG01	3086277	3086357	OE9A116980-Oe9-LG01-3086277-3088333_0
Oe9_LG01	3086431	3086511	OE9A116980-Oe9-LG01-3086277-3088333_154
Oe9_LG01	3086467	3086547	OE9A116980-Oe9-LG01-3086277-3088333_190
Oe9_LG01	3086585	3086665	OE9A116980-Oe9-LG01-3086277-3088333_308
Oe9_LG01	3108709	3108789	OE9A104953-Oe9-LG01-3108709-3113057_0
Oe9_LG01	3108863	3108943	OE9A104953-Oe9-LG01-3108709-3113057_154
Oe9_LG01	3108899	3108979	OE9A104953-Oe9-LG01-3108709-3113057_190
Oe9_LG01	3109017	3109097	OE9A104953-Oe9-LG01-3108709-3113057_308
Oe9_LG01	3114145	3114225	OE9A063319-Oe9-LG01-3113991-3115228_154
Oe9_LG01	3114299	3114379	OE9A063319-Oe9-LG01-3113991-3115228_308
Oe9_LG01	3114371	3114451	OE9A063319-Oe9-LG01-3113991-3115228_380
Oe9_LG01	3114453	3114533	OE9A063319-Oe9-LG01-3113991-3115228_462
Oe9_LG01	3115848	3115928	OE9A106179-Oe9-LG01-3115848-3119981_0
Oe9_LG01	3116002	3116082	OE9A106179-Oe9-LG01-3115848-3119981_154
Oe9_LG01	3116038	3116118	OE9A106179-Oe9-LG01-3115848-3119981_190
Oe9_LG01	3116156	3116236	OE9A106179-Oe9-LG01-3115848-3119981_308
Oe9_LG01	3133751	3133831	OE9A051013-Oe9-LG01-3133751-3138596_0
Oe9_LG01	3133905	3133985	OE9A051013-Oe9-LG01-3133751-3138596_154
Oe9_LG01	3133941	3134021	OE9A051013-Oe9-LG01-3133751-3138596_190
Oe9_LG01	3134059	3134139	OE9A051013-Oe9-LG01-3133751-3138596_308
Oe9_LG01	3141500	3141580	OE9A027843-Oe9-LG01-3141500-3142645_0
Oe9_LG01	3141654	3141734	OE9A027843-Oe9-LG01-3141500-3142645_154
Oe9_LG01	3141690	3141770	OE9A027843-Oe9-LG01-3141500-3142645_190
Oe9_LG01	3141808	3141888	OE9A027843-Oe9-LG01-3141500-3142645_308
Oe9_LG01	3186974	3187054	OE9A113005-Oe9-LG01-3186974-3189038_0
Oe9_LG01	3187128	3187208	OE9A113005-Oe9-LG01-3186974-3189038_154
Oe9_LG01	3187164	3187244	OE9A113005-Oe9-LG01-3186974-3189038_190
Oe9_LG01	3187282	3187362	OE9A113005-Oe9-LG01-3186974-3189038_308
Oe9_LG01	3220881	3220961	OE9A119042-Oe9-LG01-3220881-3223185_0
Oe9_LG01	3221035	3221115	OE9A119042-Oe9-LG01-3220881-3223185_154
Oe9_LG01	3221071	3221151	OE9A119042-Oe9-LG01-3220881-3223185_190
Oe9_LG01	3221189	3221269	OE9A119042-Oe9-LG01-3220881-3223185_308
Oe9_LG01	3226409	3226489	OE9A003502-Oe9-LG01-3226409-3233720_0
Oe9_LG01	3226563	3226643	OE9A003502-Oe9-LG01-3226409-3233720_154
Oe9_LG01	3226599	3226679	OE9A003502-Oe9-LG01-3226409-3233720_190
Oe9_LG01	3226717	3226797	OE9A003502-Oe9-LG01-3226409-3233720_308
Oe9_LG01	3233293	3233369	OE9A090101-Oe9-s08333-53509-53778_189
Oe9_LG01	3233478	3233558	OE9A090101-Oe9-s08333-53509-53778_0
Oe9_LG01	3283752	3283832	OE9A117110-Oe9-LG01-3283598-3291574_154
Oe9_LG01	3283978	3284058	OE9A117110-Oe9-LG01-3283598-3291574_380
Oe9_LG01	3284060	3284140	OE9A117110-Oe9-LG01-3283598-3291574_462
Oe9_LG01	3284168	3284248	OE9A117110-Oe9-LG01-3283598-3291574_570
Oe9_LG01	3297559	3297639	OE9A108529-Oe9-LG01-3297559-3300796_0
Oe9_LG01	3297713	3297793	OE9A108529-Oe9-LG01-3297559-3300796_154
Oe9_LG01	3297749	3297829	OE9A108529-Oe9-LG01-3297559-3300796_190
Oe9_LG01	3297867	3297947	OE9A108529-Oe9-LG01-3297559-3300796_308
Oe9_LG01	3322967	3323047	OE9A105412-Oe9-LG01-3322967-3327376_0
Oe9_LG01	3323121	3323201	OE9A105412-Oe9-LG01-3322967-3327376_154
Oe9_LG01	3323157	3323237	OE9A105412-Oe9-LG01-3322967-3327376_190
Oe9_LG01	3323275	3323355	OE9A105412-Oe9-LG01-3322967-3327376_308
Oe9_LG01	3342051	3342131	OE9A121624-Oe9-LG01-3342051-3345153_0
Oe9_LG01	3342205	3342285	OE9A121624-Oe9-LG01-3342051-3345153_154
Oe9_LG01	3342241	3342321	OE9A121624-Oe9-LG01-3342051-3345153_190
Oe9_LG01	3342359	3342439	OE9A121624-Oe9-LG01-3342051-3345153_308
Oe9_LG01	3360238	3360318	OE9A115309-Oe9-LG01-3360238-3363538_0
Oe9_LG01	3360392	3360472	OE9A115309-Oe9-LG01-3360238-3363538_154
Oe9_LG01	3360428	3360508	OE9A115309-Oe9-LG01-3360238-3363538_190
Oe9_LG01	3360618	3360698	OE9A115309-Oe9-LG01-3360238-3363538_380
Oe9_LG01	3529796	3529876	OE9A035855-Oe9-LG01-3529796-3529960_0
Oe9_LG01	3529880	3529960	OE9A035855-Oe9-LG01-3529796-3529960_84
Oe9_LG01	3570235	3570315	OE9A051029-Oe9-LG01-3570235-3570618_0
Oe9_LG01	3570387	3570467	OE9A051029-Oe9-LG01-3570235-3570618_152
Oe9_LG01	3570538	3570618	OE9A051029-Oe9-LG01-3570235-3570618_303
Oe9_LG01	3576833	3576913	OE9A103007-Oe9-LG01-3576833-3580503_0
Oe9_LG01	3576987	3577067	OE9A103007-Oe9-LG01-3576833-3580503_154
Oe9_LG01	3577023	3577103	OE9A103007-Oe9-LG01-3576833-3580503_190
Oe9_LG01	3577141	3577221	OE9A103007-Oe9-LG01-3576833-3580503_308
Oe9_LG01	3583970	3584050	OE9A105715-Oe9-LG01-3583970-3589012_0
Oe9_LG01	3584124	3584204	OE9A105715-Oe9-LG01-3583970-3589012_154
Oe9_LG01	3584160	3584240	OE9A105715-Oe9-LG01-3583970-3589012_190
Oe9_LG01	3584278	3584358	OE9A105715-Oe9-LG01-3583970-3589012_308
Oe9_LG01	3607298	3607378	OE9A077729-Oe9-LG01-3607298-3608153_0
Oe9_LG01	3607453	3607533	OE9A077729-Oe9-LG01-3607298-3608153_155
Oe9_LG01	3607488	3607568	OE9A077729-Oe9-LG01-3607298-3608153_190
Oe9_LG01	3607608	3607688	OE9A077729-Oe9-LG01-3607298-3608153_310
Oe9_LG01	3620907	3620987	OE9A060143-Oe9-LG01-3620907-3625797_0
Oe9_LG01	3620907	3620987	subset-flowering-Oe9-LG01-3620907-3625797_0
Oe9_LG01	3621061	3621141	OE9A060143-Oe9-LG01-3620907-3625797_154
Oe9_LG01	3621061	3621141	subset-flowering-Oe9-LG01-3620907-3625797_154
Oe9_LG01	3621097	3621177	OE9A060143-Oe9-LG01-3620907-3625797_190
Oe9_LG01	3621287	3621367	OE9A060143-Oe9-LG01-3620907-3625797_380
Oe9_LG01	3621369	3621449	subset-flowering-Oe9-LG01-3620907-3625797_462
Oe9_LG01	3621523	3621603	subset-flowering-Oe9-LG01-3620907-3625797_616
Oe9_LG01	3629501	3629581	OE9A003986-Oe9-LG01-3629501-3633058_0
Oe9_LG01	3629501	3629581	subset-flowering-Oe9-LG01-3629501-3633058_0
Oe9_LG01	3629655	3629735	OE9A003986-Oe9-LG01-3629501-3633058_154
Oe9_LG01	3629655	3629735	subset-flowering-Oe9-LG01-3629501-3633058_154
Oe9_LG01	3629691	3629771	OE9A003986-Oe9-LG01-3629501-3633058_190
Oe9_LG01	3629809	3629889	OE9A003986-Oe9-LG01-3629501-3633058_308
Oe9_LG01	3629809	3629889	subset-flowering-Oe9-LG01-3629501-3633058_308
Oe9_LG01	3630117	3630197	subset-flowering-Oe9-LG01-3629501-3633058_616
Oe9_LG01	3651334	3651414	OE9A010889-Oe9-LG01-3651334-3656887_0
Oe9_LG01	3651488	3651568	OE9A010889-Oe9-LG01-3651334-3656887_154
Oe9_LG01	3651524	3651604	OE9A010889-Oe9-LG01-3651334-3656887_190
Oe9_LG01	3651642	3651722	OE9A010889-Oe9-LG01-3651334-3656887_308
Oe9_LG01	3664149	3664229	OE9A119234-Oe9-LG01-3664149-3667197_0
Oe9_LG01	3664303	3664383	OE9A119234-Oe9-LG01-3664149-3667197_154
Oe9_LG01	3664339	3664419	OE9A119234-Oe9-LG01-3664149-3667197_190
Oe9_LG01	3664457	3664537	OE9A119234-Oe9-LG01-3664149-3667197_308
Oe9_LG01	3679913	3679993	OE9A020642-Oe9-LG01-3679913-3690434_0
Oe9_LG01	3680067	3680147	OE9A020642-Oe9-LG01-3679913-3690434_154
Oe9_LG01	3680103	3680183	OE9A020642-Oe9-LG01-3679913-3690434_190
Oe9_LG01	3680221	3680301	OE9A020642-Oe9-LG01-3679913-3690434_308
Oe9_LG01	3710660	3710740	OE9A059395-Oe9-LG01-3710506-3724617_154
Oe9_LG01	3710660	3710740	subset-flowering-Oe9-LG01-3710506-3724617_154
Oe9_LG01	3710968	3711048	subset-flowering-Oe9-LG01-3710506-3724617_462
Oe9_LG01	3726264	3726344	OE9A031841-Oe9-LG01-3726264-3726491_0
Oe9_LG01	3726411	3726491	OE9A031841-Oe9-LG01-3726264-3726491_147
Oe9_LG01	3730010	3730090	OE9A089624-Oe9-LG01-3730010-3732865_0
Oe9_LG01	3730164	3730244	OE9A089624-Oe9-LG01-3730010-3732865_154
Oe9_LG01	3730200	3730280	OE9A089624-Oe9-LG01-3730010-3732865_190
Oe9_LG01	3730318	3730398	OE9A089624-Oe9-LG01-3730010-3732865_308
Oe9_LG01	3767217	3767297	OE9A004410-Oe9-LG01-3767217-3771542_0
Oe9_LG01	3767371	3767451	OE9A004410-Oe9-LG01-3767217-3771542_154
Oe9_LG01	3788560	3788640	OE9A063384-Oe9-LG01-3788560-3790522_0
Oe9_LG01	3788714	3788794	OE9A063384-Oe9-LG01-3788560-3790522_154
Oe9_LG01	3788750	3788830	OE9A063384-Oe9-LG01-3788560-3790522_190
Oe9_LG01	3788868	3788948	OE9A063384-Oe9-LG01-3788560-3790522_308
Oe9_LG01	3792062	3792142	OE9A010486-Oe9-LG01-3792062-3797099_0
Oe9_LG01	3792216	3792296	OE9A010486-Oe9-LG01-3792062-3797099_154
Oe9_LG01	3792252	3792332	OE9A010486-Oe9-LG01-3792062-3797099_190
Oe9_LG01	3792357	3792437	OE9A020507-Oe9-LG01-3792357-3793131_0
Oe9_LG01	3792370	3792450	OE9A010486-Oe9-LG01-3792062-3797099_308
Oe9_LG01	3792531	3792611	OE9A020507-Oe9-LG01-3792357-3793131_174
Oe9_LG01	3792547	3792627	OE9A020507-Oe9-LG01-3792357-3793131_190
Oe9_LG01	3792705	3792785	OE9A020507-Oe9-LG01-3792357-3793131_348
Oe9_LG01	3822255	3822335	OE9A076001-Oe9-LG01-3822255-3823216_0
Oe9_LG01	3822402	3822482	OE9A076001-Oe9-LG01-3822255-3823216_147
Oe9_LG01	3822445	3822525	OE9A076001-Oe9-LG01-3822255-3823216_190
Oe9_LG01	3822549	3822629	OE9A076001-Oe9-LG01-3822255-3823216_294
Oe9_LG01	3828223	3828303	OE9A036070-Oe9-LG01-3828223-3828728_0
Oe9_LG01	3828365	3828445	OE9A036070-Oe9-LG01-3828223-3828728_142
Oe9_LG01	3828507	3828587	OE9A036070-Oe9-LG01-3828223-3828728_284
Oe9_LG01	3828648	3828728	OE9A036070-Oe9-LG01-3828223-3828728_425
Oe9_LG01	3871212	3871292	OE9A013099-Oe9-LG01-3871212-3873231_0
Oe9_LG01	3871366	3871446	OE9A013099-Oe9-LG01-3871212-3873231_154
Oe9_LG01	3871402	3871482	OE9A013099-Oe9-LG01-3871212-3873231_190
Oe9_LG01	3871520	3871600	OE9A013099-Oe9-LG01-3871212-3873231_308
Oe9_LG01	3891209	3891289	OE9A091069-Oe9-LG01-3891209-3902650_0
Oe9_LG01	3891363	3891443	OE9A091069-Oe9-LG01-3891209-3902650_154
Oe9_LG01	3891399	3891479	OE9A091069-Oe9-LG01-3891209-3902650_190
Oe9_LG01	3891483	3891563	OE9A035655-Oe9-s04094-17758-19278_0
Oe9_LG01	3891673	3891753	OE9A065988-Oe9-LG01-3891483-3893003_190
Oe9_LG01	3891791	3891871	OE9A065988-Oe9-LG01-3891483-3893003_308
Oe9_LG01	3903549	3903629	OE9A116579-Oe9-LG01-3903549-3906232_0
Oe9_LG01	3903703	3903783	OE9A116579-Oe9-LG01-3903549-3906232_154
Oe9_LG01	3903739	3903819	OE9A116579-Oe9-LG01-3903549-3906232_190
Oe9_LG01	3903857	3903937	OE9A116579-Oe9-LG01-3903549-3906232_308
Oe9_LG01	3914195	3914275	OE9A079990-Oe9-LG01-3914041-3917957_154
Oe9_LG01	3914231	3914311	OE9A079990-Oe9-LG01-3914041-3917957_190
Oe9_LG01	3914349	3914429	OE9A079990-Oe9-LG01-3914041-3917957_308
Oe9_LG01	3932174	3932254	OE9A007383-Oe9-LG01-3932174-3932479_0
Oe9_LG01	3932287	3932367	OE9A007383-Oe9-LG01-3932174-3932479_113
Oe9_LG01	3932399	3932479	OE9A007383-Oe9-LG01-3932174-3932479_225
Oe9_LG01	3936543	3936623	OE9A029450-Oe9-LG01-3936543-3949398_0
Oe9_LG01	3936697	3936777	OE9A029450-Oe9-LG01-3936543-3949398_154
Oe9_LG01	3936733	3936813	OE9A029450-Oe9-LG01-3936543-3949398_190
Oe9_LG01	3936851	3936931	OE9A029450-Oe9-LG01-3936543-3949398_308
Oe9_LG01	3951303	3951383	OE9A021094-Oe9-LG01-3951303-3968841_0
Oe9_LG01	3951457	3951537	OE9A021094-Oe9-LG01-3951303-3968841_154
Oe9_LG01	3951493	3951573	OE9A021094-Oe9-LG01-3951303-3968841_190
Oe9_LG01	3951683	3951763	OE9A021094-Oe9-LG01-3951303-3968841_380
Oe9_LG01	3968920	3969000	OE9A081389-Oe9-LG01-3968920-3971727_0
Oe9_LG01	3969074	3969154	OE9A081389-Oe9-LG01-3968920-3971727_154
Oe9_LG01	3969300	3969380	OE9A081389-Oe9-LG01-3968920-3971727_380
Oe9_LG01	3969382	3969462	OE9A081389-Oe9-LG01-3968920-3971727_462
Oe9_LG01	4042688	4042768	OE9A034648-Oe9-LG01-4042688-4043101_0
Oe9_LG01	4042855	4042935	OE9A034648-Oe9-LG01-4042688-4043101_167
Oe9_LG01	4043021	4043101	OE9A034648-Oe9-LG01-4042688-4043101_333
Oe9_LG01	4049393	4049473	OE9A015558-Oe9-LG01-4049393-4050909_0
Oe9_LG01	4049547	4049627	OE9A015558-Oe9-LG01-4049393-4050909_154
Oe9_LG01	4049773	4049853	OE9A015558-Oe9-LG01-4049393-4050909_380
Oe9_LG01	4049855	4049935	OE9A015558-Oe9-LG01-4049393-4050909_462
Oe9_LG01	4073143	4073223	OE9A069868-Oe9-LG01-4073143-4076431_0
Oe9_LG01	4073297	4073377	OE9A069868-Oe9-LG01-4073143-4076431_154
Oe9_LG01	4073451	4073531	OE9A069868-Oe9-LG01-4073143-4076431_308
Oe9_LG01	4073523	4073603	OE9A069868-Oe9-LG01-4073143-4076431_380
Oe9_LG01	4076863	4076943	OE9A013360-Oe9-LG01-4076863-4077231_0
Oe9_LG01	4077007	4077087	OE9A013360-Oe9-LG01-4076863-4077231_144
Oe9_LG01	4077151	4077231	OE9A013360-Oe9-LG01-4076863-4077231_288
Oe9_LG01	4077916	4077996	OE9A004746-Oe9-LG01-4077916-4080159_0
Oe9_LG01	4078070	4078150	OE9A004746-Oe9-LG01-4077916-4080159_154
Oe9_LG01	4078106	4078186	OE9A004746-Oe9-LG01-4077916-4080159_190
Oe9_LG01	4078224	4078304	OE9A004746-Oe9-LG01-4077916-4080159_308
Oe9_LG01	4082598	4082678	OE9A026472-Oe9-LG01-4082598-4084960_0
Oe9_LG01	4082752	4082832	OE9A026472-Oe9-LG01-4082598-4084960_154
Oe9_LG01	4082788	4082868	OE9A026472-Oe9-LG01-4082598-4084960_190
Oe9_LG01	4082965	4083045	OE9A105032-Oe9-s10073-90302-92432_154
Oe9_LG01	4083191	4083271	OE9A105032-Oe9-s10073-90302-92432_380
Oe9_LG01	4137114	4137194	OE9A017530-Oe9-LG01-4136960-4139390_154
Oe9_LG01	4137150	4137230	OE9A017530-Oe9-LG01-4136960-4139390_190
Oe9_LG01	4137268	4137348	OE9A017530-Oe9-LG01-4136960-4139390_308
Oe9_LG01	4137422	4137502	OE9A017530-Oe9-LG01-4136960-4139390_462
Oe9_LG01	4157516	4157596	OE9A049364-Oe9-LG01-4157516-4177354_0
Oe9_LG01	4157670	4157750	OE9A049364-Oe9-LG01-4157516-4177354_154
Oe9_LG01	4157706	4157786	OE9A049364-Oe9-LG01-4157516-4177354_190
Oe9_LG01	4157824	4157904	OE9A049364-Oe9-LG01-4157516-4177354_308
Oe9_LG01	4183936	4184016	OE9A039418-Oe9-LG01-4183936-4188169_0
Oe9_LG01	4184090	4184170	OE9A039418-Oe9-LG01-4183936-4188169_154
Oe9_LG01	4184126	4184206	OE9A039418-Oe9-LG01-4183936-4188169_190
Oe9_LG01	4184244	4184324	OE9A039418-Oe9-LG01-4183936-4188169_308
Oe9_LG01	4185929	4186009	OE9A061675-Oe9-LG01-4185929-4188013_0
Oe9_LG01	4186083	4186163	OE9A061675-Oe9-LG01-4185929-4188013_154
Oe9_LG01	4186119	4186199	OE9A061675-Oe9-LG01-4185929-4188013_190
Oe9_LG01	4186237	4186317	OE9A061675-Oe9-LG01-4185929-4188013_308
Oe9_LG01	4189341	4189421	OE9A054086-Oe9-LG01-4189341-4189779_0
Oe9_LG01	4189461	4189541	OE9A054086-Oe9-LG01-4189341-4189779_120
Oe9_LG01	4189520	4189600	OE9A054086-Oe9-LG01-4189341-4189779_179
Oe9_LG01	4189581	4189661	OE9A054086-Oe9-LG01-4189341-4189779_240
Oe9_LG01	4191578	4191658	OE9A037312-Oe9-LG01-4191270-4197543_308
Oe9_LG01	4191650	4191730	OE9A037312-Oe9-LG01-4191270-4197543_380
Oe9_LG01	4191732	4191812	OE9A037312-Oe9-LG01-4191270-4197543_462
Oe9_LG01	4191840	4191920	OE9A037312-Oe9-LG01-4191270-4197543_570
Oe9_LG01	4240176	4240256	OE9A015179-Oe9-LG01-4240176-4240415_0
Oe9_LG01	4240335	4240415	OE9A015179-Oe9-LG01-4240176-4240415_159
Oe9_LG01	4279695	4279775	OE9A019753-Oe9-LG01-4279541-4282798_154
Oe9_LG01	4279731	4279811	OE9A019753-Oe9-LG01-4279541-4282798_190
Oe9_LG01	4283851	4283931	OE9A017867-Oe9-LG01-4283851-4287048_0
Oe9_LG01	4284005	4284085	OE9A017867-Oe9-LG01-4283851-4287048_154
Oe9_LG01	4284041	4284121	OE9A017867-Oe9-LG01-4283851-4287048_190
Oe9_LG01	4284159	4284239	OE9A017867-Oe9-LG01-4283851-4287048_308
Oe9_LG01	4304261	4304341	OE9A058683-Oe9-LG01-4304261-4305671_0
Oe9_LG01	4304569	4304649	OE9A058683-Oe9-LG01-4304261-4305671_308
Oe9_LG01	4304641	4304721	OE9A058683-Oe9-LG01-4304261-4305671_380
Oe9_LG01	4334328	4334408	OE9A104367-Oe9-LG01-4334328-4338817_0
Oe9_LG01	4334482	4334562	OE9A104367-Oe9-LG01-4334328-4338817_154
Oe9_LG01	4334518	4334598	OE9A104367-Oe9-LG01-4334328-4338817_190
Oe9_LG01	4334636	4334716	OE9A104367-Oe9-LG01-4334328-4338817_308
Oe9_LG01	4339915	4339995	OE9A017281-Oe9-LG01-4339915-4345614_0
Oe9_LG01	4340069	4340149	OE9A017281-Oe9-LG01-4339915-4345614_154
Oe9_LG01	4340105	4340185	OE9A017281-Oe9-LG01-4339915-4345614_190
Oe9_LG01	4340223	4340303	OE9A017281-Oe9-LG01-4339915-4345614_308
Oe9_LG01	4345364	4345444	OE9A081315-Oe9-s10601-10401-11482_154
Oe9_LG01	4348962	4349042	OE9A063236-Oe9-LG01-4348962-4350274_0
Oe9_LG01	4349116	4349196	OE9A063236-Oe9-LG01-4348962-4350274_154
Oe9_LG01	4349152	4349232	OE9A063236-Oe9-LG01-4348962-4350274_190
Oe9_LG01	4349270	4349350	OE9A063236-Oe9-LG01-4348962-4350274_308
Oe9_LG01	4364215	4364295	OE9A071829-Oe9-LG01-4364061-4365578_154
Oe9_LG01	4364251	4364331	OE9A071829-Oe9-LG01-4364061-4365578_190
Oe9_LG01	4364441	4364521	OE9A071829-Oe9-LG01-4364061-4365578_380
Oe9_LG01	4364523	4364603	OE9A071829-Oe9-LG01-4364061-4365578_462
Oe9_LG01	4391779	4391859	OE9A115196-Oe9-LG01-4391779-4400634_0
Oe9_LG01	4391933	4392013	OE9A115196-Oe9-LG01-4391779-4400634_154
Oe9_LG01	4391969	4392049	OE9A115196-Oe9-LG01-4391779-4400634_190
Oe9_LG01	4392159	4392239	OE9A115196-Oe9-LG01-4391779-4400634_380
Oe9_LG01	4422883	4422963	OE9A014521-Oe9-LG01-4422883-4426700_0
Oe9_LG01	4423073	4423153	OE9A014521-Oe9-LG01-4422883-4426700_190
Oe9_LG01	4423263	4423343	OE9A014521-Oe9-LG01-4422883-4426700_380
Oe9_LG01	4423345	4423425	OE9A014521-Oe9-LG01-4422883-4426700_462
Oe9_LG01	4426059	4426139	OE9A018787-Oe9-s00059-414410-418174_570
Oe9_LG01	4426321	4426401	OE9A018787-Oe9-s00059-414410-418174_308
Oe9_LG01	4437116	4437196	OE9A055176-Oe9-LG01-4437116-4445671_0
Oe9_LG01	4437270	4437350	OE9A055176-Oe9-LG01-4437116-4445671_154
Oe9_LG01	4437306	4437386	OE9A055176-Oe9-LG01-4437116-4445671_190
Oe9_LG01	4437424	4437504	OE9A055176-Oe9-LG01-4437116-4445671_308
Oe9_LG01	4445375	4445455	OE9A078097-Oe9-LG01-4445221-4450306_154
Oe9_LG01	4445411	4445491	OE9A078097-Oe9-LG01-4445221-4450306_190
Oe9_LG01	4445529	4445609	OE9A078097-Oe9-LG01-4445221-4450306_308
Oe9_LG01	4445683	4445763	OE9A078097-Oe9-LG01-4445221-4450306_462
Oe9_LG01	4472436	4472516	OE9A105577-Oe9-LG01-4472282-4473308_154
Oe9_LG01	4472590	4472670	OE9A105577-Oe9-LG01-4472282-4473308_308
Oe9_LG01	4472744	4472824	OE9A105577-Oe9-LG01-4472282-4473308_462
Oe9_LG01	4472852	4472932	OE9A105577-Oe9-LG01-4472282-4473308_570
Oe9_LG01	4484704	4484784	OE9A064230-Oe9-LG01-4484704-4489741_0
Oe9_LG01	4484858	4484938	OE9A064230-Oe9-LG01-4484704-4489741_154
Oe9_LG01	4484894	4484974	OE9A064230-Oe9-LG01-4484704-4489741_190
Oe9_LG01	4485012	4485092	OE9A064230-Oe9-LG01-4484704-4489741_308
Oe9_LG01	4514863	4514943	OE9A074131-Oe9-LG01-4514863-4526765_0
Oe9_LG01	4515017	4515097	OE9A074131-Oe9-LG01-4514863-4526765_154
Oe9_LG01	4515053	4515133	OE9A074131-Oe9-LG01-4514863-4526765_190
Oe9_LG01	4515171	4515251	OE9A074131-Oe9-LG01-4514863-4526765_308
Oe9_LG01	4529261	4529341	OE9A035818-Oe9-LG01-4529107-4532364_154
Oe9_LG01	4529297	4529377	OE9A035818-Oe9-LG01-4529107-4532364_190
Oe9_LG01	4529415	4529495	OE9A035818-Oe9-LG01-4529107-4532364_308
Oe9_LG01	4529487	4529567	OE9A035818-Oe9-LG01-4529107-4532364_380
Oe9_LG01	4531326	4531406	OE9A119066-Oe9-LG01-4531172-4534554_154
Oe9_LG01	4531362	4531442	OE9A119066-Oe9-LG01-4531172-4534554_190
Oe9_LG01	4531480	4531560	OE9A119066-Oe9-LG01-4531172-4534554_308
Oe9_LG01	4531552	4531632	OE9A119066-Oe9-LG01-4531172-4534554_380
Oe9_LG01	4535312	4535392	OE9A086899-Oe9-LG01-4535312-4547704_0
Oe9_LG01	4535466	4535546	OE9A086899-Oe9-LG01-4535312-4547704_154
Oe9_LG01	4535502	4535582	OE9A086899-Oe9-LG01-4535312-4547704_190
Oe9_LG01	4535620	4535700	OE9A086899-Oe9-LG01-4535312-4547704_308
Oe9_LG01	4602101	4602181	OE9A007384-Oe9-LG01-4602101-4602529_0
Oe9_LG01	4602275	4602355	OE9A007384-Oe9-LG01-4602101-4602529_174
Oe9_LG01	4605940	4606020	OE9A052349-Oe9-LG01-4605940-4608037_0
Oe9_LG01	4606094	4606174	OE9A052349-Oe9-LG01-4605940-4608037_154
Oe9_LG01	4606130	4606210	OE9A052349-Oe9-LG01-4605940-4608037_190
Oe9_LG01	4606248	4606328	OE9A052349-Oe9-LG01-4605940-4608037_308
Oe9_LG01	4639790	4639870	OE9A116930-Oe9-LG01-4639790-4641118_0
Oe9_LG01	4639944	4640024	OE9A116930-Oe9-LG01-4639790-4641118_154
Oe9_LG01	4639980	4640060	OE9A116930-Oe9-LG01-4639790-4641118_190
Oe9_LG01	4640098	4640178	OE9A116930-Oe9-LG01-4639790-4641118_308
Oe9_LG01	4642992	4643072	OE9A106636-Oe9-LG01-4642992-4652085_0
Oe9_LG01	4643146	4643226	OE9A106636-Oe9-LG01-4642992-4652085_154
Oe9_LG01	4643182	4643262	OE9A106636-Oe9-LG01-4642992-4652085_190
Oe9_LG01	4643300	4643380	OE9A106636-Oe9-LG01-4642992-4652085_308
Oe9_LG01	4664867	4664947	OE9A056237-Oe9-LG01-4664713-4675388_154
Oe9_LG01	4665021	4665101	OE9A056237-Oe9-LG01-4664713-4675388_308
Oe9_LG01	4665093	4665173	OE9A056237-Oe9-LG01-4664713-4675388_380
Oe9_LG01	4675575	4675655	OE9A079795-Oe9-LG01-4675413-4676301_162
Oe9_LG01	4675603	4675683	OE9A079795-Oe9-LG01-4675413-4676301_190
Oe9_LG01	4675737	4675817	OE9A079795-Oe9-LG01-4675413-4676301_324
Oe9_LG01	4689534	4689614	OE9A102908-Oe9-LG01-4689380-4703270_154
Oe9_LG01	4689570	4689650	OE9A102908-Oe9-LG01-4689380-4703270_190
Oe9_LG01	4689688	4689768	OE9A102908-Oe9-LG01-4689380-4703270_308
Oe9_LG01	4689760	4689840	OE9A102908-Oe9-LG01-4689380-4703270_380
Oe9_LG01	4703870	4703950	OE9A077578-Oe9-LG01-4703762-4704058_108
Oe9_LG01	4703978	4704058	OE9A077578-Oe9-LG01-4703762-4704058_216
Oe9_LG01	4728577	4728657	OE9A114480-Oe9-LG01-4728477-4728657_100
Oe9_LG01	4731162	4731242	OE9A048909-Oe9-s00308-239416-241184_0
Oe9_LG01	4731162	4731242	OE9A061129-Oe9-LG01-4731162-4732928_0
Oe9_LG01	4731624	4731704	OE9A061129-Oe9-LG01-4731162-4732928_462
Oe9_LG01	4749652	4749732	OE9A035848-Oe9-LG01-4749652-4760570_0
Oe9_LG01	4749806	4749886	OE9A035848-Oe9-LG01-4749652-4760570_154
Oe9_LG01	4749960	4750040	OE9A035848-Oe9-LG01-4749652-4760570_308
Oe9_LG01	4750032	4750112	OE9A035848-Oe9-LG01-4749652-4760570_380
Oe9_LG01	4768876	4768956	OE9A042168-Oe9-LG01-4768876-4769622_0
Oe9_LG01	4769043	4769123	OE9A042168-Oe9-LG01-4768876-4769622_167
Oe9_LG01	4769066	4769146	OE9A042168-Oe9-LG01-4768876-4769622_190
Oe9_LG01	4769210	4769290	OE9A042168-Oe9-LG01-4768876-4769622_334
Oe9_LG01	4774634	4774714	OE9A082894-Oe9-LG01-4774634-4779114_0
Oe9_LG01	4774788	4774868	OE9A082894-Oe9-LG01-4774634-4779114_154
Oe9_LG01	4775014	4775094	OE9A082894-Oe9-LG01-4774634-4779114_380
Oe9_LG01	4775096	4775176	OE9A082894-Oe9-LG01-4774634-4779114_462
Oe9_LG01	4780921	4781001	OE9A104497-Oe9-LG01-4780921-4794896_0
Oe9_LG01	4781075	4781155	OE9A104497-Oe9-LG01-4780921-4794896_154
Oe9_LG01	4781111	4781191	OE9A104497-Oe9-LG01-4780921-4794896_190
Oe9_LG01	4781229	4781309	OE9A104497-Oe9-LG01-4780921-4794896_308
Oe9_LG01	4794956	4795036	OE9A017046-Oe9-LG01-4794956-4807743_0
Oe9_LG01	4795110	4795190	OE9A017046-Oe9-LG01-4794956-4807743_154
Oe9_LG01	4795146	4795226	OE9A017046-Oe9-LG01-4794956-4807743_190
Oe9_LG01	4795264	4795344	OE9A017046-Oe9-LG01-4794956-4807743_308
Oe9_LG01	4910576	4910656	OE9A094312-Oe9-LG01-4910576-4915580_0
Oe9_LG01	4910730	4910810	OE9A094312-Oe9-LG01-4910576-4915580_154
Oe9_LG01	4910766	4910846	OE9A094312-Oe9-LG01-4910576-4915580_190
Oe9_LG01	4910956	4911036	OE9A094312-Oe9-LG01-4910576-4915580_380
Oe9_LG01	4918205	4918285	OE9A073116-Oe9-LG01-4918205-4926111_0
Oe9_LG01	4918513	4918593	OE9A073116-Oe9-LG01-4918205-4926111_308
Oe9_LG01	4918667	4918747	OE9A073116-Oe9-LG01-4918205-4926111_462
Oe9_LG01	4918775	4918855	OE9A073116-Oe9-LG01-4918205-4926111_570
Oe9_LG01	4932822	4932902	OE9A081254-Oe9-s00412-124180-129021_616
Oe9_LG01	4996195	4996275	OE9A048167-Oe9-LG01-4996005-5002524_190
Oe9_LG01	4996313	4996393	OE9A048167-Oe9-LG01-4996005-5002524_308
Oe9_LG01	4996385	4996465	OE9A048167-Oe9-LG01-4996005-5002524_380
Oe9_LG01	4996467	4996547	OE9A048167-Oe9-LG01-4996005-5002524_462
Oe9_LG01	5015734	5015814	OE9A018459-Oe9-LG01-5015734-5018990_0
Oe9_LG01	5015888	5015968	OE9A018459-Oe9-LG01-5015734-5018990_154
Oe9_LG01	5015924	5016004	OE9A018459-Oe9-LG01-5015734-5018990_190
Oe9_LG01	5016042	5016122	OE9A018459-Oe9-LG01-5015734-5018990_308
Oe9_LG01	5021988	5022068	OE9A057528-Oe9-LG01-5021988-5025139_0
Oe9_LG01	5022142	5022222	OE9A057528-Oe9-LG01-5021988-5025139_154
Oe9_LG01	5022178	5022258	OE9A057528-Oe9-LG01-5021988-5025139_190
Oe9_LG01	5045780	5045860	OE9A036101-Oe9-LG01-5045780-5050331_0
Oe9_LG01	5045934	5046014	OE9A036101-Oe9-LG01-5045780-5050331_154
Oe9_LG01	5045970	5046050	OE9A036101-Oe9-LG01-5045780-5050331_190
Oe9_LG01	5046088	5046168	OE9A036101-Oe9-LG01-5045780-5050331_308
Oe9_LG01	5053048	5053128	OE9A012425-Oe9-LG01-5052894-5055016_154
Oe9_LG01	5053084	5053164	OE9A012425-Oe9-LG01-5052894-5055016_190
Oe9_LG01	5053202	5053282	OE9A012425-Oe9-LG01-5052894-5055016_308
Oe9_LG01	5053274	5053354	OE9A012425-Oe9-LG01-5052894-5055016_380
Oe9_LG01	5111613	5111693	OE9A013396-Oe9-LG01-5111613-5112157_0
Oe9_LG01	5111768	5111848	OE9A013396-Oe9-LG01-5111613-5112157_155
Oe9_LG01	5111923	5112003	OE9A013396-Oe9-LG01-5111613-5112157_310
Oe9_LG01	5112077	5112157	OE9A013396-Oe9-LG01-5111613-5112157_464
Oe9_LG01	5121211	5121291	OE9A111944-Oe9-LG01-5121057-5137376_154
Oe9_LG01	5121247	5121327	OE9A111944-Oe9-LG01-5121057-5137376_190
Oe9_LG01	5121365	5121445	OE9A111944-Oe9-LG01-5121057-5137376_308
Oe9_LG01	5121437	5121517	OE9A111944-Oe9-LG01-5121057-5137376_380
Oe9_LG01	5139356	5139436	OE9A021895-Oe9-LG01-5139356-5141245_0
Oe9_LG01	5139510	5139590	OE9A021895-Oe9-LG01-5139356-5141245_154
Oe9_LG01	5139546	5139626	OE9A021895-Oe9-LG01-5139356-5141245_190
Oe9_LG01	5139664	5139744	OE9A021895-Oe9-LG01-5139356-5141245_308
Oe9_LG01	5141870	5141950	OE9A016072-Oe9-LG01-5141870-5149014_0
Oe9_LG01	5142024	5142104	OE9A016072-Oe9-LG01-5141870-5149014_154
Oe9_LG01	5142060	5142140	OE9A016072-Oe9-LG01-5141870-5149014_190
Oe9_LG01	5142178	5142258	OE9A016072-Oe9-LG01-5141870-5149014_308
Oe9_LG01	5148856	5148936	OE9A055124-Oe9-s02443-48736-53532_190
Oe9_LG01	5157366	5157446	OE9A004483-Oe9-LG01-5157366-5158728_0
Oe9_LG01	5157520	5157600	OE9A004483-Oe9-LG01-5157366-5158728_154
Oe9_LG01	5164200	5164280	OE9A062613-Oe9-LG01-5164046-5166160_154
Oe9_LG01	5164236	5164316	OE9A062613-Oe9-LG01-5164046-5166160_190
Oe9_LG01	5165673	5165753	OE9A102169-Oe9-s02443-24180-26220_308
Oe9_LG01	5171714	5171794	OE9A110492-Oe9-LG01-5171540-5172313_174
Oe9_LG01	5171872	5171952	OE9A077155-Oe9-s02443-17846-18466_360
Oe9_LG01	5171888	5171968	OE9A110492-Oe9-LG01-5171540-5172313_348
Oe9_LG01	5181062	5181142	OE9A100196-Oe9-LG01-5181062-5181481_0
Oe9_LG01	5181232	5181312	OE9A100196-Oe9-LG01-5181062-5181481_170
Oe9_LG01	5191716	5191796	OE9A097129-Oe9-LG01-5191716-5196206_0
Oe9_LG01	5191870	5191950	OE9A097129-Oe9-LG01-5191716-5196206_154
Oe9_LG01	5191906	5191986	OE9A097129-Oe9-LG01-5191716-5196206_190
Oe9_LG01	5192024	5192104	OE9A097129-Oe9-LG01-5191716-5196206_308
Oe9_LG01	5218005	5218085	OE9A115439-Oe9-LG01-5218005-5221419_0
Oe9_LG01	5218159	5218239	OE9A115439-Oe9-LG01-5218005-5221419_154
Oe9_LG01	5218195	5218275	OE9A115439-Oe9-LG01-5218005-5221419_190
Oe9_LG01	5218313	5218393	OE9A115439-Oe9-LG01-5218005-5221419_308
Oe9_LG01	5235243	5235323	OE9A077909-Oe9-LG01-5235089-5237048_154
Oe9_LG01	5235279	5235359	OE9A077909-Oe9-LG01-5235089-5237048_190
Oe9_LG01	5235397	5235477	OE9A077909-Oe9-LG01-5235089-5237048_308
Oe9_LG01	5235469	5235549	OE9A077909-Oe9-LG01-5235089-5237048_380
Oe9_LG01	5243236	5243316	OE9A037081-Oe9-LG01-5243236-5246015_0
Oe9_LG01	5243426	5243506	OE9A037081-Oe9-LG01-5243236-5246015_190
Oe9_LG01	5243544	5243624	OE9A037081-Oe9-LG01-5243236-5246015_308
Oe9_LG01	5243698	5243778	OE9A037081-Oe9-LG01-5243236-5246015_462
Oe9_LG01	5246094	5246174	OE9A063022-Oe9-LG01-5246094-5250299_0
Oe9_LG01	5246248	5246328	OE9A063022-Oe9-LG01-5246094-5250299_154
Oe9_LG01	5246284	5246364	OE9A063022-Oe9-LG01-5246094-5250299_190
Oe9_LG01	5246402	5246482	OE9A063022-Oe9-LG01-5246094-5250299_308
Oe9_LG01	5247609	5247689	OE9D003847;-Oe9-LG01-5247609-5247958_0
Oe9_LG01	5247744	5247824	OE9D003847;-Oe9-LG01-5247609-5247958_135
Oe9_LG01	5247878	5247958	OE9D003847;-Oe9-LG01-5247609-5247958_269
Oe9_LG01	5260451	5260531	OE9A054422-Oe9-LG01-5260451-5260866_0
Oe9_LG01	5260619	5260699	OE9A054422-Oe9-LG01-5260451-5260866_168
Oe9_LG01	5260786	5260866	OE9A054422-Oe9-LG01-5260451-5260866_335
Oe9_LG01	5276229	5276309	OE9A113263-Oe9-LG01-5276229-5279577_0
Oe9_LG01	5276383	5276463	OE9A113263-Oe9-LG01-5276229-5279577_154
Oe9_LG01	5276419	5276499	OE9A113263-Oe9-LG01-5276229-5279577_190
Oe9_LG01	5276691	5276771	OE9A113263-Oe9-LG01-5276229-5279577_462
Oe9_LG01	5293089	5293169	OE9A042559-Oe9-LG01-5293089-5301469_0
Oe9_LG01	5293243	5293323	OE9A042559-Oe9-LG01-5293089-5301469_154
Oe9_LG01	5293279	5293359	OE9A042559-Oe9-LG01-5293089-5301469_190
Oe9_LG01	5293397	5293477	OE9A042559-Oe9-LG01-5293089-5301469_308
Oe9_LG01	5304100	5304180	OE9D003848;-Oe9-LG01-5304100-5304411_0
Oe9_LG01	5304216	5304296	OE9D003848;-Oe9-LG01-5304100-5304411_116
Oe9_LG01	5304331	5304411	OE9D003848;-Oe9-LG01-5304100-5304411_231
Oe9_LG01	5320134	5320214	OE9A034219-Oe9-LG01-5320134-5325232_0
Oe9_LG01	5320288	5320368	OE9A034219-Oe9-LG01-5320134-5325232_154
Oe9_LG01	5320324	5320404	OE9A034219-Oe9-LG01-5320134-5325232_190
Oe9_LG01	5320442	5320522	OE9A034219-Oe9-LG01-5320134-5325232_308
Oe9_LG01	5366607	5366687	OE9A024697-Oe9-LG10-3378296-3379934_0
Oe9_LG01	5366694	5366774	OE9A031522-Oe9-LG01-5366694-5368133_0
Oe9_LG01	5366848	5366928	OE9A031522-Oe9-LG01-5366694-5368133_154
Oe9_LG01	5366884	5366964	OE9A031522-Oe9-LG01-5366694-5368133_190
Oe9_LG01	5367002	5367082	OE9A031522-Oe9-LG01-5366694-5368133_308
Oe9_LG01	5374171	5374251	OE9A088420-Oe9-LG01-5374017-5377444_154
Oe9_LG01	5374207	5374287	OE9A088420-Oe9-LG01-5374017-5377444_190
Oe9_LG01	5374325	5374405	OE9A088420-Oe9-LG01-5374017-5377444_308
Oe9_LG01	5374397	5374477	OE9A088420-Oe9-LG01-5374017-5377444_380
Oe9_LG01	5391403	5391483	OE9A015385-Oe9-LG01-5391249-5404231_154
Oe9_LG01	5391439	5391519	OE9A015385-Oe9-LG01-5391249-5404231_190
Oe9_LG01	5391557	5391637	OE9A015385-Oe9-LG01-5391249-5404231_308
Oe9_LG01	5391629	5391709	OE9A015385-Oe9-LG01-5391249-5404231_380
Oe9_LG01	5412388	5412468	OE9A092899-Oe9-LG01-5412388-5416833_0
Oe9_LG01	5412542	5412622	OE9A092899-Oe9-LG01-5412388-5416833_154
Oe9_LG01	5412578	5412658	OE9A092899-Oe9-LG01-5412388-5416833_190
Oe9_LG01	5412696	5412776	OE9A092899-Oe9-LG01-5412388-5416833_308
Oe9_LG01	5427693	5427773	OE9A019379-Oe9-LG01-5427693-5430309_0
Oe9_LG01	5427847	5427927	OE9A019379-Oe9-LG01-5427693-5430309_154
Oe9_LG01	5427883	5427963	OE9A019379-Oe9-LG01-5427693-5430309_190
Oe9_LG01	5428001	5428081	OE9A019379-Oe9-LG01-5427693-5430309_308
Oe9_LG01	5430326	5430406	OE9A093024-Oe9-LG01-5430326-5432838_0
Oe9_LG01	5430480	5430560	OE9A093024-Oe9-LG01-5430326-5432838_154
Oe9_LG01	5430634	5430714	OE9A093024-Oe9-LG01-5430326-5432838_308
Oe9_LG01	5430706	5430786	OE9A093024-Oe9-LG01-5430326-5432838_380
Oe9_LG01	5450218	5450298	OE9A019531-Oe9-LG01-5450218-5451886_0
Oe9_LG01	5450372	5450452	OE9A019531-Oe9-LG01-5450218-5451886_154
Oe9_LG01	5450408	5450488	OE9A019531-Oe9-LG01-5450218-5451886_190
Oe9_LG01	5450598	5450678	OE9A019531-Oe9-LG01-5450218-5451886_380
Oe9_LG01	5485771	5485851	OE9A073806-Oe9-LG01-5485771-5486398_0
Oe9_LG01	5485954	5486034	OE9A073806-Oe9-LG01-5485771-5486398_183
Oe9_LG01	5486045	5486125	OE9A073806-Oe9-LG01-5485771-5486398_274
Oe9_LG01	5486137	5486217	OE9A073806-Oe9-LG01-5485771-5486398_366
Oe9_LG01	5489863	5489943	OE9A065779-Oe9-LG01-5489863-5491504_0
Oe9_LG01	5490017	5490097	OE9A065779-Oe9-LG01-5489863-5491504_154
Oe9_LG01	5490053	5490133	OE9A065779-Oe9-LG01-5489863-5491504_190
Oe9_LG01	5490171	5490251	OE9A065779-Oe9-LG01-5489863-5491504_308
Oe9_LG01	5513098	5513178	OE9A088118-Oe9-LG01-5512944-5515149_154
Oe9_LG01	5513134	5513214	OE9A088118-Oe9-LG01-5512944-5515149_190
Oe9_LG01	5513324	5513404	OE9A088118-Oe9-LG01-5512944-5515149_380
Oe9_LG01	5513406	5513486	OE9A088118-Oe9-LG01-5512944-5515149_462
Oe9_LG01	5534544	5534624	OE9A079258-Oe9-LG01-5534544-5545620_0
Oe9_LG01	5534734	5534814	OE9A079258-Oe9-LG01-5534544-5545620_190
Oe9_LG01	5534852	5534932	OE9A079258-Oe9-LG01-5534544-5545620_308
Oe9_LG01	5534924	5535004	OE9A079258-Oe9-LG01-5534544-5545620_380
Oe9_LG01	5570369	5570449	OE9A053562-Oe9-LG01-5570210-5570923_159
Oe9_LG01	5570528	5570608	OE9A053562-Oe9-LG01-5570210-5570923_318
Oe9_LG01	5570590	5570670	OE9A053562-Oe9-LG01-5570210-5570923_380
Oe9_LG01	5659034	5659114	OE9A100317-Oe9-LG01-5658871-5659763_163
Oe9_LG01	5659061	5659141	OE9A100317-Oe9-LG01-5658871-5659763_190
Oe9_LG01	5659197	5659277	OE9A100317-Oe9-LG01-5658871-5659763_326
Oe9_LG01	5659523	5659603	OE9A100317-Oe9-LG01-5658871-5659763_652
Oe9_LG01	5702148	5702228	OE9A035573-Oe9-LG01-5702148-5703609_0
Oe9_LG01	5702302	5702382	OE9A035573-Oe9-LG01-5702148-5703609_154
Oe9_LG01	5702338	5702418	OE9A035573-Oe9-LG01-5702148-5703609_190
Oe9_LG01	5702456	5702536	OE9A035573-Oe9-LG01-5702148-5703609_308
Oe9_LG01	5809257	5809337	OE9A069667-Oe9-LG01-5809257-5811171_0
Oe9_LG01	5809411	5809491	OE9A069667-Oe9-LG01-5809257-5811171_154
Oe9_LG01	5809447	5809527	OE9A069667-Oe9-LG01-5809257-5811171_190
Oe9_LG01	5809565	5809645	OE9A069667-Oe9-LG01-5809257-5811171_308
Oe9_LG01	5840881	5840961	OE9A049280-Oe9-LG01-5840881-5841991_0
Oe9_LG01	5841071	5841151	OE9A049280-Oe9-LG01-5840881-5841991_190
Oe9_LG01	5841261	5841341	OE9A049280-Oe9-LG01-5840881-5841991_380
Oe9_LG01	5867295	5867375	OE9A049280-Oe9-LG01-5840881-5841991_154
Oe9_LG01	5901894	5901974	OE9A104771-Oe9-LG01-5901894-5904375_0
Oe9_LG01	5902048	5902128	OE9A104771-Oe9-LG01-5901894-5904375_154
Oe9_LG01	5902084	5902164	OE9A104771-Oe9-LG01-5901894-5904375_190
Oe9_LG01	5902202	5902282	OE9A104771-Oe9-LG01-5901894-5904375_308
Oe9_LG01	5945317	5945397	OE9A099885-Oe9-LG11-20983124-20996895_190
Oe9_LG01	5962914	5962994	OE9A095573-Oe9-LG01-5962760-5964539_154
Oe9_LG01	5962950	5963030	OE9A095573-Oe9-LG01-5962760-5964539_190
Oe9_LG01	5963068	5963148	OE9A095573-Oe9-LG01-5962760-5964539_308
Oe9_LG01	5963222	5963302	OE9A095573-Oe9-LG01-5962760-5964539_462
Oe9_LG01	5970350	5970430	OE9A021744-Oe9-LG01-5970196-5972184_154
Oe9_LG01	5970386	5970466	OE9A021744-Oe9-LG01-5970196-5972184_190
Oe9_LG01	5971851	5971931	OE9A107028-Oe9-s00064-96032-101082_570
Oe9_LG01	5972041	5972121	OE9A107028-Oe9-s00064-96032-101082_380
Oe9_LG01	5990923	5991003	OE9A076860-Oe9-LG01-5990923-5992850_0
Oe9_LG01	5991077	5991157	OE9A076860-Oe9-LG01-5990923-5992850_154
Oe9_LG01	5991231	5991311	OE9A076860-Oe9-LG01-5990923-5992850_308
Oe9_LG01	5991385	5991465	OE9A076860-Oe9-LG01-5990923-5992850_462
Oe9_LG01	6007887	6007967	OE9A004479-Oe9-LG01-6007887-6010175_0
Oe9_LG01	6008041	6008121	OE9A004479-Oe9-LG01-6007887-6010175_154
Oe9_LG01	6008077	6008157	OE9A004479-Oe9-LG01-6007887-6010175_190
Oe9_LG01	6008267	6008347	OE9A004479-Oe9-LG01-6007887-6010175_380
Oe9_LG01	6011252	6011332	OE9A118184-Oe9-LG01-6011252-6013404_0
Oe9_LG01	6011406	6011486	OE9A118184-Oe9-LG01-6011252-6013404_154
Oe9_LG01	6011442	6011522	OE9A118184-Oe9-LG01-6011252-6013404_190
Oe9_LG01	6011560	6011640	OE9A118184-Oe9-LG01-6011252-6013404_308
Oe9_LG01	6021319	6021399	OE9A081345-Oe9-LG01-6021319-6022236_0
Oe9_LG01	6021487	6021567	OE9A081345-Oe9-LG01-6021319-6022236_168
Oe9_LG01	6021509	6021589	OE9A081345-Oe9-LG01-6021319-6022236_190
Oe9_LG01	6021655	6021735	OE9A081345-Oe9-LG01-6021319-6022236_336
Oe9_LG01	6026130	6026210	OE9A089249-Oe9-LG01-6026130-6026354_0
Oe9_LG01	6026274	6026354	OE9A089249-Oe9-LG01-6026130-6026354_144
Oe9_LG01	6037466	6037546	OE9A027523-Oe9-LG01-6037466-6045585_0
Oe9_LG01	6037620	6037700	OE9A027523-Oe9-LG01-6037466-6045585_154
Oe9_LG01	6037774	6037854	OE9A027523-Oe9-LG01-6037466-6045585_308
Oe9_LG01	6037846	6037926	OE9A027523-Oe9-LG01-6037466-6045585_380
Oe9_LG01	6045628	6045708	OE9A099661-Oe9-LG01-6045628-6046437_0
Oe9_LG01	6045774	6045854	OE9A099661-Oe9-LG01-6045628-6046437_146
Oe9_LG01	6045818	6045898	OE9A099661-Oe9-LG01-6045628-6046437_190
Oe9_LG01	6045920	6046000	OE9A099661-Oe9-LG01-6045628-6046437_292
Oe9_LG01	6048867	6048947	OE9A103038-Oe9-LG01-6048867-6051508_0
Oe9_LG01	6049021	6049101	OE9A103038-Oe9-LG01-6048867-6051508_154
Oe9_LG01	6049057	6049137	OE9A103038-Oe9-LG01-6048867-6051508_190
Oe9_LG01	6049175	6049255	OE9A103038-Oe9-LG01-6048867-6051508_308
Oe9_LG01	6053078	6053158	OE9A077699-Oe9-LG01-6053078-6060042_0
Oe9_LG01	6053232	6053312	OE9A077699-Oe9-LG01-6053078-6060042_154
Oe9_LG01	6053268	6053348	OE9A077699-Oe9-LG01-6053078-6060042_190
Oe9_LG01	6053386	6053466	OE9A077699-Oe9-LG01-6053078-6060042_308
Oe9_LG01	6061633	6061713	OE9A116590-Oe9-LG01-6061633-6065245_0
Oe9_LG01	6061941	6062021	OE9A116590-Oe9-LG01-6061633-6065245_308
Oe9_LG01	6062095	6062175	OE9A116590-Oe9-LG01-6061633-6065245_462
Oe9_LG01	6062203	6062283	OE9A116590-Oe9-LG01-6061633-6065245_570
Oe9_LG01	6066310	6066390	OE9A096179-Oe9-LG01-6066156-6072755_154
Oe9_LG01	6066346	6066426	OE9A096179-Oe9-LG01-6066156-6072755_190
Oe9_LG01	6066464	6066544	OE9A096179-Oe9-LG01-6066156-6072755_308
Oe9_LG01	6066536	6066616	OE9A096179-Oe9-LG01-6066156-6072755_380
Oe9_LG01	6075416	6075496	OE9A076273-Oe9-LG01-6075416-6079630_0
Oe9_LG01	6075724	6075804	OE9A076273-Oe9-LG01-6075416-6079630_308
Oe9_LG01	6075796	6075876	OE9A076273-Oe9-LG01-6075416-6079630_380
Oe9_LG01	6075878	6075958	OE9A076273-Oe9-LG01-6075416-6079630_462
Oe9_LG01	6080000	6080080	OE9A101763-Oe9-LG01-6080000-6083233_0
Oe9_LG01	6080154	6080234	OE9A101763-Oe9-LG01-6080000-6083233_154
Oe9_LG01	6080190	6080270	OE9A101763-Oe9-LG01-6080000-6083233_190
Oe9_LG01	6080380	6080460	OE9A101763-Oe9-LG01-6080000-6083233_380
Oe9_LG01	6094913	6094993	OE9A057873-Oe9-LG01-6094913-6098065_0
Oe9_LG01	6095067	6095147	OE9A057873-Oe9-LG01-6094913-6098065_154
Oe9_LG01	6095293	6095373	OE9A057873-Oe9-LG01-6094913-6098065_380
Oe9_LG01	6100296	6100376	OE9A074436-Oe9-LG01-6100296-6102496_0
Oe9_LG01	6100450	6100530	OE9A074436-Oe9-LG01-6100296-6102496_154
Oe9_LG01	6100486	6100566	OE9A074436-Oe9-LG01-6100296-6102496_190
Oe9_LG01	6100604	6100684	OE9A074436-Oe9-LG01-6100296-6102496_308
Oe9_LG01	6104487	6104567	OE9A070403-Oe9-LG01-6104487-6109198_0
Oe9_LG01	6104795	6104875	OE9A070403-Oe9-LG01-6104487-6109198_308
Oe9_LG01	6104867	6104947	OE9A070403-Oe9-LG01-6104487-6109198_380
Oe9_LG01	6104949	6105029	OE9A070403-Oe9-LG01-6104487-6109198_462
Oe9_LG01	6112208	6112288	OE9A093891-Oe9-LG01-6112208-6112753_0
Oe9_LG01	6112363	6112443	OE9A093891-Oe9-LG01-6112208-6112753_155
Oe9_LG01	6112518	6112598	OE9A093891-Oe9-LG01-6112208-6112753_310
Oe9_LG01	6112673	6112753	OE9A093891-Oe9-LG01-6112208-6112753_465
Oe9_LG01	6129885	6129965	OE9A116515-Oe9-LG01-6129885-6132215_0
Oe9_LG01	6130039	6130119	OE9A116515-Oe9-LG01-6129885-6132215_154
Oe9_LG01	6130075	6130155	OE9A116515-Oe9-LG01-6129885-6132215_190
Oe9_LG01	6130193	6130273	OE9A116515-Oe9-LG01-6129885-6132215_308
Oe9_LG01	6138474	6138554	OE9A080149-Oe9-LG01-6138474-6142074_0
Oe9_LG01	6138628	6138708	OE9A080149-Oe9-LG01-6138474-6142074_154
Oe9_LG01	6138664	6138744	OE9A080149-Oe9-LG01-6138474-6142074_190
Oe9_LG01	6138782	6138862	OE9A080149-Oe9-LG01-6138474-6142074_308
Oe9_LG01	6158148	6158228	OE9A082832-Oe9-LG01-6158148-6158966_0
Oe9_LG01	6158296	6158376	OE9A082832-Oe9-LG01-6158148-6158966_148
Oe9_LG01	6158338	6158418	OE9A082832-Oe9-LG01-6158148-6158966_190
Oe9_LG01	6158528	6158608	OE9A082832-Oe9-LG01-6158148-6158966_380
Oe9_LG01	6168590	6168670	OE9A085116-Oe9-LG01-6168590-6169808_0
Oe9_LG01	6168744	6168824	OE9A085116-Oe9-LG01-6168590-6169808_154
Oe9_LG01	6168780	6168860	OE9A085116-Oe9-LG01-6168590-6169808_190
Oe9_LG01	6168898	6168978	OE9A085116-Oe9-LG01-6168590-6169808_308
Oe9_LG01	6170718	6170798	OE9A057808-Oe9-LG01-6170148-6171987_570
Oe9_LG01	6170764	6170844	OE9A057808-Oe9-LG01-6170148-6171987_616
Oe9_LG01	6170918	6170998	OE9A057808-Oe9-LG01-6170148-6171987_770
Oe9_LG01	6176696	6176776	OE9A099446-Oe9-LG01-6176542-6184527_154
Oe9_LG01	6176732	6176812	OE9A099446-Oe9-LG01-6176542-6184527_190
Oe9_LG01	6176850	6176930	OE9A099446-Oe9-LG01-6176542-6184527_308
Oe9_LG01	6176922	6177002	OE9A099446-Oe9-LG01-6176542-6184527_380
Oe9_LG01	6190431	6190511	OE9A017395-Oe9-LG01-6190431-6194011_0
Oe9_LG01	6190585	6190665	OE9A017395-Oe9-LG01-6190431-6194011_154
Oe9_LG01	6191047	6191127	OE9A017395-Oe9-LG01-6190431-6194011_616
Oe9_LG01	6199184	6199264	OE9A041705-Oe9-LG01-6199030-6203889_154
Oe9_LG01	6199220	6199300	OE9A041705-Oe9-LG01-6199030-6203889_190
Oe9_LG01	6199338	6199418	OE9A041705-Oe9-LG01-6199030-6203889_308
Oe9_LG01	6199407	6199487	OE9A077802-Oe9-s04471-4304-7982_308
Oe9_LG01	6199410	6199490	OE9A041705-Oe9-LG01-6199030-6203889_380
Oe9_LG01	6207800	6207880	OE9A016745-Oe9-LG01-6207800-6209239_0
Oe9_LG01	6207954	6208034	OE9A016745-Oe9-LG01-6207800-6209239_154
Oe9_LG01	6207990	6208070	OE9A016745-Oe9-LG01-6207800-6209239_190
Oe9_LG01	6208003	6208083	OE9A055864-Oe9-LG01-6207849-6209215_154
Oe9_LG01	6208039	6208119	OE9A055864-Oe9-LG01-6207849-6209215_190
Oe9_LG01	6208108	6208188	OE9A016745-Oe9-LG01-6207800-6209239_308
Oe9_LG01	6208141	6208221	OE9A007548-Oe9-s04471-11626-13162_462
Oe9_LG01	6208157	6208237	OE9A055864-Oe9-LG01-6207849-6209215_308
Oe9_LG01	6208311	6208391	OE9A055864-Oe9-LG01-6207849-6209215_462
Oe9_LG01	6225267	6225347	OE9A041182-Oe9-LG01-6225267-6229341_0
Oe9_LG01	6225421	6225501	OE9A041182-Oe9-LG01-6225267-6229341_154
Oe9_LG01	6225575	6225655	OE9A041182-Oe9-LG01-6225267-6229341_308
Oe9_LG01	6225647	6225727	OE9A041182-Oe9-LG01-6225267-6229341_380
Oe9_LG01	6231480	6231560	OE9A087401-Oe9-LG01-6231480-6242274_0
Oe9_LG01	6231634	6231714	OE9A087401-Oe9-LG01-6231480-6242274_154
Oe9_LG01	6231670	6231750	OE9A087401-Oe9-LG01-6231480-6242274_190
Oe9_LG01	6231754	6231834	OE9A048908-Oe9-LG01-6231754-6235161_0
Oe9_LG01	6231788	6231868	OE9A087401-Oe9-LG01-6231480-6242274_308
Oe9_LG01	6231908	6231988	OE9A048908-Oe9-LG01-6231754-6235161_154
Oe9_LG01	6232062	6232142	OE9A048908-Oe9-LG01-6231754-6235161_308
Oe9_LG01	6232134	6232214	OE9A048908-Oe9-LG01-6231754-6235161_380
Oe9_LG01	6247779	6247859	OE9A029915-Oe9-LG01-6247779-6250048_0
Oe9_LG01	6247933	6248013	OE9A029915-Oe9-LG01-6247779-6250048_154
Oe9_LG01	6264598	6264678	OE9A010340-Oe9-LG01-6264598-6266856_0
Oe9_LG01	6264752	6264832	OE9A010340-Oe9-LG01-6264598-6266856_154
Oe9_LG01	6264788	6264868	OE9A010340-Oe9-LG01-6264598-6266856_190
Oe9_LG01	6264906	6264986	OE9A010340-Oe9-LG01-6264598-6266856_308
Oe9_LG01	6273752	6273832	OE9A085440-Oe9-LG01-6273752-6278817_0
Oe9_LG01	6273906	6273986	OE9A085440-Oe9-LG01-6273752-6278817_154
Oe9_LG01	6273942	6274022	OE9A085440-Oe9-LG01-6273752-6278817_190
Oe9_LG01	6274060	6274140	OE9A085440-Oe9-LG01-6273752-6278817_308
Oe9_LG01	6279642	6279722	OE9A087860-Oe9-LG01-6279642-6285750_0
Oe9_LG01	6279796	6279876	OE9A087860-Oe9-LG01-6279642-6285750_154
Oe9_LG01	6279832	6279912	OE9A087860-Oe9-LG01-6279642-6285750_190
Oe9_LG01	6279950	6280030	OE9A087860-Oe9-LG01-6279642-6285750_308
Oe9_LG01	6291288	6291368	OE9A114258-Oe9-LG01-6291288-6300605_0
Oe9_LG01	6291596	6291676	OE9A114258-Oe9-LG01-6291288-6300605_308
Oe9_LG01	6291668	6291748	OE9A114258-Oe9-LG01-6291288-6300605_380
Oe9_LG01	6291750	6291830	OE9A114258-Oe9-LG01-6291288-6300605_462
Oe9_LG01	6300833	6300913	OE9A070475-Oe9-LG01-6300833-6301489_0
Oe9_LG01	6300977	6301057	OE9A070475-Oe9-LG01-6300833-6301489_144
Oe9_LG01	6301023	6301103	OE9A070475-Oe9-LG01-6300833-6301489_190
Oe9_LG01	6301121	6301201	OE9A070475-Oe9-LG01-6300833-6301489_288
Oe9_LG01	6336399	6336479	OE9A039175-Oe9-LG01-6336245-6346564_154
Oe9_LG01	6336435	6336515	OE9A039175-Oe9-LG01-6336245-6346564_190
Oe9_LG01	6346386	6346466	OE9A116575-Oe9-LG01-6346386-6349125_0
Oe9_LG01	6346540	6346620	OE9A116575-Oe9-LG01-6346386-6349125_154
Oe9_LG01	6346576	6346656	OE9A116575-Oe9-LG01-6346386-6349125_190
Oe9_LG01	6346766	6346846	OE9A116575-Oe9-LG01-6346386-6349125_380
Oe9_LG01	6352813	6352893	OE9A016090-Oe9-LG01-6352813-6357908_0
Oe9_LG01	6353121	6353201	OE9A016090-Oe9-LG01-6352813-6357908_308
Oe9_LG01	6353383	6353463	OE9A016090-Oe9-LG01-6352813-6357908_570
Oe9_LG01	6353429	6353509	OE9A016090-Oe9-LG01-6352813-6357908_616
Oe9_LG01	6381776	6381856	OE9A076413-Oe9-LG01-6381776-6383325_0
Oe9_LG01	6381930	6382010	OE9A076413-Oe9-LG01-6381776-6383325_154
Oe9_LG01	6381966	6382046	OE9A076413-Oe9-LG01-6381776-6383325_190
Oe9_LG01	6382084	6382164	OE9A076413-Oe9-LG01-6381776-6383325_308
Oe9_LG01	6455559	6455639	OE9A053246-Oe9-LG01-6455559-6457636_0
Oe9_LG01	6455713	6455793	OE9A053246-Oe9-LG01-6455559-6457636_154
Oe9_LG01	6455939	6456019	OE9A053246-Oe9-LG01-6455559-6457636_380
Oe9_LG01	6456537	6456617	OE9A100370-Oe9-LG12-22626958-22628732_770
Oe9_LG01	6456845	6456925	OE9A100370-Oe9-LG12-22626958-22628732_462
Oe9_LG01	6456927	6457007	OE9A100370-Oe9-LG12-22626958-22628732_380
Oe9_LG01	6492536	6492616	OE9A027984-Oe9-LG01-6492382-6511658_154
Oe9_LG01	6492572	6492652	OE9A027984-Oe9-LG01-6492382-6511658_190
Oe9_LG01	6492690	6492770	OE9A027984-Oe9-LG01-6492382-6511658_308
Oe9_LG01	6492762	6492842	OE9A027984-Oe9-LG01-6492382-6511658_380
Oe9_LG01	6512444	6512524	OE9A083458-Oe9-LG01-6512128-6512996_316
Oe9_LG01	6512508	6512588	OE9A083458-Oe9-LG01-6512128-6512996_380
Oe9_LG01	6512602	6512682	OE9A083458-Oe9-LG01-6512128-6512996_474
Oe9_LG01	6512698	6512778	OE9A083458-Oe9-LG01-6512128-6512996_570
Oe9_LG01	6537868	6537948	OE9A042103-Oe9-LG01-6537572-6538536_296
Oe9_LG01	6537952	6538032	OE9A042103-Oe9-LG01-6537572-6538536_380
Oe9_LG01	6538016	6538096	OE9A042103-Oe9-LG01-6537572-6538536_444
Oe9_LG01	6538142	6538222	OE9A042103-Oe9-LG01-6537572-6538536_570
Oe9_LG01	6552743	6552823	OE9A097343-Oe9-LG01-6552743-6554687_0
Oe9_LG01	6552933	6553013	OE9A097343-Oe9-LG01-6552743-6554687_190
Oe9_LG01	6553051	6553131	OE9A097343-Oe9-LG01-6552743-6554687_308
Oe9_LG01	6553123	6553203	OE9A097343-Oe9-LG01-6552743-6554687_380
Oe9_LG01	6562501	6562581	OE9A041496-Oe9-LG01-6562501-6569834_0
Oe9_LG01	6562655	6562735	OE9A041496-Oe9-LG01-6562501-6569834_154
Oe9_LG01	6562691	6562771	OE9A041496-Oe9-LG01-6562501-6569834_190
Oe9_LG01	6562809	6562889	OE9A041496-Oe9-LG01-6562501-6569834_308
Oe9_LG01	6585041	6585121	OE9A121047-Oe9-LG01-6585041-6585195_0
Oe9_LG01	6585115	6585195	OE9A121047-Oe9-LG01-6585041-6585195_74
Oe9_LG01	6588689	6588769	OE9A029462-Oe9-LG01-6588689-6590588_0
Oe9_LG01	6588843	6588923	OE9A029462-Oe9-LG01-6588689-6590588_154
Oe9_LG01	6588879	6588959	OE9A029462-Oe9-LG01-6588689-6590588_190
Oe9_LG01	6589067	6589147	OE9A042315-Oe9-s02353-137804-139723_380
Oe9_LG01	6589069	6589149	OE9A029462-Oe9-LG01-6588689-6590588_380
Oe9_LG01	6591710	6591790	OE9A061144-Oe9-LG01-6591710-6594780_0
Oe9_LG01	6609866	6609946	OE9A053742A-Oe9-LG01-6609866-6618867_0
Oe9_LG01	6610020	6610100	OE9A053742A-Oe9-LG01-6609866-6618867_154
Oe9_LG01	6610056	6610136	OE9A053742A-Oe9-LG01-6609866-6618867_190
Oe9_LG01	6610174	6610254	OE9A053742A-Oe9-LG01-6609866-6618867_308
Oe9_LG01	6614287	6614367	OE9A053742-Oe9-LG01-6614287-6618867_0
Oe9_LG01	6614441	6614521	OE9A053742-Oe9-LG01-6614287-6618867_154
Oe9_LG01	6614477	6614557	OE9A053742-Oe9-LG01-6614287-6618867_190
Oe9_LG01	6614595	6614675	OE9A053742-Oe9-LG01-6614287-6618867_308
Oe9_LG01	6639899	6639979	OE9A062756-Oe9-LG01-6639899-6644711_0
Oe9_LG01	6640053	6640133	OE9A062756-Oe9-LG01-6639899-6644711_154
Oe9_LG01	6640089	6640169	OE9A062756-Oe9-LG01-6639899-6644711_190
Oe9_LG01	6640207	6640287	OE9A062756-Oe9-LG01-6639899-6644711_308
Oe9_LG01	6642853	6642933	OE9A081022-Oe9-LG01-6642853-6648116_0
Oe9_LG01	6643007	6643087	OE9A081022-Oe9-LG01-6642853-6648116_154
Oe9_LG01	6643043	6643123	OE9A081022-Oe9-LG01-6642853-6648116_190
Oe9_LG01	6643161	6643241	OE9A081022-Oe9-LG01-6642853-6648116_308
Oe9_LG01	6653395	6653475	OE9A085202-Oe9-LG01-6653395-6655926_0
Oe9_LG01	6653549	6653629	OE9A085202-Oe9-LG01-6653395-6655926_154
Oe9_LG01	6653585	6653665	OE9A085202-Oe9-LG01-6653395-6655926_190
Oe9_LG01	6653703	6653783	OE9A085202-Oe9-LG01-6653395-6655926_308
Oe9_LG01	6666339	6666419	OE9A029079-Oe9-LG01-6666339-6672548_0
Oe9_LG01	6666493	6666573	OE9A029079-Oe9-LG01-6666339-6672548_154
Oe9_LG01	6666719	6666799	OE9A029079-Oe9-LG01-6666339-6672548_380
Oe9_LG01	6666801	6666881	OE9A029079-Oe9-LG01-6666339-6672548_462
Oe9_LG01	6671720	6671800	OE9A098354-Oe9-LG01-6671720-6672367_0
Oe9_LG01	6671862	6671942	OE9A098354-Oe9-LG01-6671720-6672367_142
Oe9_LG01	6671909	6671989	OE9A098354-Oe9-LG01-6671720-6672367_189
Oe9_LG01	6672004	6672084	OE9A098354-Oe9-LG01-6671720-6672367_284
Oe9_LG01	6675319	6675399	OE9A015754-Oe9-LG01-6675165-6679694_154
Oe9_LG01	6675355	6675435	OE9A015754-Oe9-LG01-6675165-6679694_190
Oe9_LG01	6675473	6675553	OE9A015754-Oe9-LG01-6675165-6679694_308
Oe9_LG01	6675545	6675625	OE9A015754-Oe9-LG01-6675165-6679694_380
Oe9_LG01	6682220	6682300	OE9A058117-Oe9-LG01-6682220-6683866_0
Oe9_LG01	6682374	6682454	OE9A058117-Oe9-LG01-6682220-6683866_154
Oe9_LG01	6682410	6682490	OE9A058117-Oe9-LG01-6682220-6683866_190
Oe9_LG01	6682528	6682608	OE9A058117-Oe9-LG01-6682220-6683866_308
Oe9_LG01	6702134	6702214	OE9A094938-Oe9-LG01-6702134-6711254_0
Oe9_LG01	6702288	6702368	OE9A094938-Oe9-LG01-6702134-6711254_154
Oe9_LG01	6702324	6702404	OE9A094938-Oe9-LG01-6702134-6711254_190
Oe9_LG01	6702442	6702522	OE9A094938-Oe9-LG01-6702134-6711254_308
Oe9_LG01	6737442	6737522	OE9A045488-Oe9-LG01-6737442-6738255_0
Oe9_LG01	6737589	6737669	OE9A045488-Oe9-LG01-6737442-6738255_147
Oe9_LG01	6737632	6737712	OE9A045488-Oe9-LG01-6737442-6738255_190
Oe9_LG01	6737883	6737963	OE9A045488-Oe9-LG01-6737442-6738255_441
Oe9_LG01	6738881	6738961	OE9A100631-Oe9-LG01-6738881-6744056_0
Oe9_LG01	6739035	6739115	OE9A100631-Oe9-LG01-6738881-6744056_154
Oe9_LG01	6739071	6739151	OE9A100631-Oe9-LG01-6738881-6744056_190
Oe9_LG01	6739451	6739531	OE9A100631-Oe9-LG01-6738881-6744056_570
Oe9_LG01	6746368	6746448	OE9A039179-Oe9-LG01-6746368-6751761_0
Oe9_LG01	6746522	6746602	OE9A039179-Oe9-LG01-6746368-6751761_154
Oe9_LG01	6746558	6746638	OE9A039179-Oe9-LG01-6746368-6751761_190
Oe9_LG01	6746676	6746756	OE9A039179-Oe9-LG01-6746368-6751761_308
Oe9_LG01	6765866	6765946	OE9A111423-Oe9-LG01-6765866-6774967_0
Oe9_LG01	6766174	6766254	OE9A111423-Oe9-LG01-6765866-6774967_308
Oe9_LG01	6766246	6766326	OE9A111423-Oe9-LG01-6765866-6774967_380
Oe9_LG01	6766328	6766408	OE9A111423-Oe9-LG01-6765866-6774967_462
Oe9_LG01	6806331	6806411	OE9A089020-Oe9-LG01-6806331-6810022_0
Oe9_LG01	6806521	6806601	OE9A089020-Oe9-LG01-6806331-6810022_190
Oe9_LG01	6806639	6806719	OE9A089020-Oe9-LG01-6806331-6810022_308
Oe9_LG01	6806711	6806791	OE9A089020-Oe9-LG01-6806331-6810022_380
Oe9_LG01	7312946	7313026	OE9A109460-Oe9-LG01-7312792-7320201_154
Oe9_LG01	7312982	7313062	OE9A109460-Oe9-LG01-7312792-7320201_190
Oe9_LG01	7319896	7319976	OE9A012527-Oe9-LG13-3834624-3842120_308
Oe9_LG01	7321520	7321600	OE9A059213-Oe9-LG01-7321520-7321744_0
Oe9_LG01	7321664	7321744	OE9A059213-Oe9-LG01-7321520-7321744_144
Oe9_LG01	7346228	7346308	OE9A079376-Oe9-LG01-7346228-7346950_0
Oe9_LG01	7346389	7346469	OE9A079376-Oe9-LG01-7346228-7346950_161
Oe9_LG01	7346418	7346498	OE9A079376-Oe9-LG01-7346228-7346950_190
Oe9_LG01	7346550	7346630	OE9A079376-Oe9-LG01-7346228-7346950_322
Oe9_LG01	7348825	7348905	OE9A114239-Oe9-LG01-7348825-7359834_0
Oe9_LG01	7349015	7349095	OE9A114239-Oe9-LG01-7348825-7359834_190
Oe9_LG01	7349287	7349367	OE9A114239-Oe9-LG01-7348825-7359834_462
Oe9_LG01	7349395	7349475	OE9A114239-Oe9-LG01-7348825-7359834_570
Oe9_LG01	7359913	7359993	OE9A028367-Oe9-LG01-7359913-7363113_0
Oe9_LG01	7360067	7360147	OE9A028367-Oe9-LG01-7359913-7363113_154
Oe9_LG01	7360103	7360183	OE9A028367-Oe9-LG01-7359913-7363113_190
Oe9_LG01	7360221	7360301	OE9A028367-Oe9-LG01-7359913-7363113_308
Oe9_LG01	7366171	7366251	OE9A004659-Oe9-LG01-7366171-7366475_0
Oe9_LG01	7366395	7366475	OE9A004659-Oe9-LG01-7366171-7366475_224
Oe9_LG01	7367473	7367553	OE9A076025-Oe9-LG01-7367319-7370891_154
Oe9_LG01	7367509	7367589	OE9A076025-Oe9-LG01-7367319-7370891_190
Oe9_LG01	7367627	7367707	OE9A076025-Oe9-LG01-7367319-7370891_308
Oe9_LG01	7367699	7367779	OE9A076025-Oe9-LG01-7367319-7370891_380
Oe9_LG01	7388864	7388944	OE9A017905-Oe9-LG01-7388864-7389512_0
Oe9_LG01	7389006	7389086	OE9A017905-Oe9-LG01-7388864-7389512_142
Oe9_LG01	7389054	7389134	OE9A017905-Oe9-LG01-7388864-7389512_190
Oe9_LG01	7389290	7389370	OE9A017905-Oe9-LG01-7388864-7389512_426
Oe9_LG01	7390082	7390162	OE9A110475-Oe9-LG01-7390082-7390631_0
Oe9_LG01	7390239	7390319	OE9A110475-Oe9-LG01-7390082-7390631_157
Oe9_LG01	7390396	7390476	OE9A110475-Oe9-LG01-7390082-7390631_314
Oe9_LG01	7390551	7390631	OE9A110475-Oe9-LG01-7390082-7390631_469
Oe9_LG01	7390831	7390911	OE9A031990-Oe9-LG01-7390831-7391544_0
Oe9_LG01	7390990	7391070	OE9A031990-Oe9-LG01-7390831-7391544_159
Oe9_LG01	7391021	7391101	OE9A031990-Oe9-LG01-7390831-7391544_190
Oe9_LG01	7391149	7391229	OE9A031990-Oe9-LG01-7390831-7391544_318
Oe9_LG01	7418081	7418161	OE9A008890-Oe9-LG01-7418081-7419848_0
Oe9_LG01	7418235	7418315	OE9A008890-Oe9-LG01-7418081-7419848_154
Oe9_LG01	7418271	7418351	OE9A008890-Oe9-LG01-7418081-7419848_190
Oe9_LG01	7418389	7418469	OE9A008890-Oe9-LG01-7418081-7419848_308
Oe9_LG01	7423302	7423382	OE9A111318-Oe9-LG01-7423148-7424611_154
Oe9_LG01	7423338	7423418	OE9A111318-Oe9-LG01-7423148-7424611_190
Oe9_LG01	7423456	7423536	OE9A111318-Oe9-LG01-7423148-7424611_308
Oe9_LG01	7423610	7423690	OE9A111318-Oe9-LG01-7423148-7424611_462
Oe9_LG01	7431995	7432075	OE9A090738-Oe9-LG01-7431841-7433101_154
Oe9_LG01	7432031	7432111	OE9A090738-Oe9-LG01-7431841-7433101_190
Oe9_LG01	7432149	7432229	OE9A090738-Oe9-LG01-7431841-7433101_308
Oe9_LG01	7432303	7432383	OE9A090738-Oe9-LG01-7431841-7433101_462
Oe9_LG01	7436285	7436365	OE9A005837-Oe9-LG01-7436285-7441948_0
Oe9_LG01	7436439	7436519	OE9A005837-Oe9-LG01-7436285-7441948_154
Oe9_LG01	7436475	7436555	OE9A005837-Oe9-LG01-7436285-7441948_190
Oe9_LG01	7436593	7436673	OE9A005837-Oe9-LG01-7436285-7441948_308
Oe9_LG01	7472190	7472270	OE9A082099-Oe9-LG01-7472190-7490794_0
Oe9_LG01	7472344	7472424	OE9A082099-Oe9-LG01-7472190-7490794_154
Oe9_LG01	7472380	7472460	OE9A082099-Oe9-LG01-7472190-7490794_190
Oe9_LG01	7472498	7472578	OE9A082099-Oe9-LG01-7472190-7490794_308
Oe9_LG01	7505817	7505897	OE9A001970-Oe9-LG01-7505817-7508684_0
Oe9_LG01	7505971	7506051	OE9A001970-Oe9-LG01-7505817-7508684_154
Oe9_LG01	7506007	7506087	OE9A001970-Oe9-LG01-7505817-7508684_190
Oe9_LG01	7506125	7506205	OE9A001970-Oe9-LG01-7505817-7508684_308
Oe9_LG01	7526791	7526871	OE9A038901-Oe9-LG01-7526791-7534485_0
Oe9_LG01	7526945	7527025	OE9A038901-Oe9-LG01-7526791-7534485_154
Oe9_LG01	7526981	7527061	OE9A038901-Oe9-LG01-7526791-7534485_190
Oe9_LG01	7527099	7527179	OE9A038901-Oe9-LG01-7526791-7534485_308
Oe9_LG01	7555247	7555327	OE9A073920-Oe9-LG01-7555093-7558754_154
Oe9_LG01	7555401	7555481	OE9A073920-Oe9-LG01-7555093-7558754_308
Oe9_LG01	7555473	7555553	OE9A073920-Oe9-LG01-7555093-7558754_380
Oe9_LG01	7555555	7555635	OE9A073920-Oe9-LG01-7555093-7558754_462
Oe9_LG01	7562364	7562444	OE9A089220-Oe9-LG01-7562210-7563468_154
Oe9_LG01	7562672	7562752	OE9A089220-Oe9-LG01-7562210-7563468_462
Oe9_LG01	7562780	7562860	OE9A089220-Oe9-LG01-7562210-7563468_570
Oe9_LG01	7562826	7562906	OE9A089220-Oe9-LG01-7562210-7563468_616
Oe9_LG01	7563586	7563666	OE9A091714-Oe9-LG01-7563586-7563991_0
Oe9_LG01	7563911	7563991	OE9A091714-Oe9-LG01-7563586-7563991_325
Oe9_LG01	7563985	7564065	OE9A004897-Oe9-LG17-7248420-7248897_397
Oe9_LG01	7574195	7574275	OE9A034554-Oe9-LG01-7573887-7585769_308
Oe9_LG01	7574267	7574347	OE9A034554-Oe9-LG01-7573887-7585769_380
Oe9_LG01	7574349	7574429	OE9A034554-Oe9-LG01-7573887-7585769_462
Oe9_LG01	7574503	7574583	OE9A034554-Oe9-LG01-7573887-7585769_616
Oe9_LG01	7586783	7586863	OE9A070888-Oe9-LG01-7586783-7587308_0
Oe9_LG01	7586932	7587012	OE9A070888-Oe9-LG01-7586783-7587308_149
Oe9_LG01	7587081	7587161	OE9A070888-Oe9-LG01-7586783-7587308_298
Oe9_LG01	7587228	7587308	OE9A070888-Oe9-LG01-7586783-7587308_445
Oe9_LG01	7596732	7596812	OE9A094314-Oe9-LG01-7596578-7602467_154
Oe9_LG01	7596768	7596848	OE9A094314-Oe9-LG01-7596578-7602467_190
Oe9_LG01	7596886	7596966	OE9A094314-Oe9-LG01-7596578-7602467_308
Oe9_LG01	7596958	7597038	OE9A094314-Oe9-LG01-7596578-7602467_380
Oe9_LG01	7602913	7602993	OE9A112078-Oe9-LG01-7602913-7611648_0
Oe9_LG01	7603067	7603147	OE9A112078-Oe9-LG01-7602913-7611648_154
Oe9_LG01	7603293	7603373	OE9A112078-Oe9-LG01-7602913-7611648_380
Oe9_LG01	7603529	7603609	OE9A112078-Oe9-LG01-7602913-7611648_616
Oe9_LG01	7654040	7654120	OE9A059616-Oe9-LG01-7654040-7657417_0
Oe9_LG01	7654194	7654274	OE9A059616-Oe9-LG01-7654040-7657417_154
Oe9_LG01	7654230	7654310	OE9A059616-Oe9-LG01-7654040-7657417_190
Oe9_LG01	7654348	7654428	OE9A059616-Oe9-LG01-7654040-7657417_308
Oe9_LG01	7685622	7685702	OE9A104552-Oe9-LG01-7685622-7691444_0
Oe9_LG01	7685776	7685856	OE9A104552-Oe9-LG01-7685622-7691444_154
Oe9_LG01	7685812	7685892	OE9A104552-Oe9-LG01-7685622-7691444_190
Oe9_LG01	7685930	7686010	OE9A104552-Oe9-LG01-7685622-7691444_308
Oe9_LG01	7690852	7690932	OE9A050055-Oe9-s11264-319-594_195
Oe9_LG01	7691418	7691498	OE9A030851-Oe9-LG01-7691418-7697455_0
Oe9_LG01	7691572	7691652	OE9A030851-Oe9-LG01-7691418-7697455_154
Oe9_LG01	7691608	7691688	OE9A030851-Oe9-LG01-7691418-7697455_190
Oe9_LG01	7691726	7691806	OE9A030851-Oe9-LG01-7691418-7697455_308
Oe9_LG01	7709755	7709835	OE9A085980-Oe9-LG01-7709755-7729467_0
Oe9_LG01	7720346	7720426	OE9A076850-Oe9-LG01-7720192-7734889_154
Oe9_LG01	7720382	7720462	OE9A076850-Oe9-LG01-7720192-7734889_190
Oe9_LG01	7720500	7720580	OE9A076850-Oe9-LG01-7720192-7734889_308
Oe9_LG01	7720762	7720842	OE9A076850-Oe9-LG01-7720192-7734889_570
Oe9_LG01	7821611	7821691	OE9A068978-Oe9-LG01-7821611-7823916_0
Oe9_LG01	7821765	7821845	OE9A068978-Oe9-LG01-7821611-7823916_154
Oe9_LG01	7821801	7821881	OE9A068978-Oe9-LG01-7821611-7823916_190
Oe9_LG01	7821919	7821999	OE9A068978-Oe9-LG01-7821611-7823916_308
Oe9_LG01	7828836	7828916	OE9A034816-Oe9-LG01-7828836-7840537_0
Oe9_LG01	7828990	7829070	OE9A034816-Oe9-LG01-7828836-7840537_154
Oe9_LG01	7829144	7829224	OE9A034816-Oe9-LG01-7828836-7840537_308
Oe9_LG01	7829216	7829296	OE9A034816-Oe9-LG01-7828836-7840537_380
Oe9_LG01	7846768	7846848	OE9A074420-Oe9-LG01-7846768-7850950_0
Oe9_LG01	7847076	7847156	OE9A074420-Oe9-LG01-7846768-7850950_308
Oe9_LG01	7847148	7847228	OE9A074420-Oe9-LG01-7846768-7850950_380
Oe9_LG01	7847538	7847618	OE9A074420-Oe9-LG01-7846768-7850950_770
Oe9_LG01	7855155	7855235	OE9A021798-Oe9-LG01-7855155-7869512_0
Oe9_LG01	7855309	7855389	OE9A021798-Oe9-LG01-7855155-7869512_154
Oe9_LG01	7855345	7855425	OE9A021798-Oe9-LG01-7855155-7869512_190
Oe9_LG01	7855463	7855543	OE9A021798-Oe9-LG01-7855155-7869512_308
Oe9_LG01	7892496	7892576	OE9A060906-Oe9-LG01-7892496-7921235_0
Oe9_LG01	7892650	7892730	OE9A060906-Oe9-LG01-7892496-7921235_154
Oe9_LG01	7892686	7892766	OE9A060906-Oe9-LG01-7892496-7921235_190
Oe9_LG01	7892804	7892884	OE9A060906-Oe9-LG01-7892496-7921235_308
Oe9_LG01	7940891	7940971	OE9A051559-Oe9-LG01-7940891-7942711_0
Oe9_LG01	7941045	7941125	OE9A051559-Oe9-LG01-7940891-7942711_154
Oe9_LG01	7941199	7941279	OE9A051559-Oe9-LG01-7940891-7942711_308
Oe9_LG01	7941461	7941541	OE9A051559-Oe9-LG01-7940891-7942711_570
Oe9_LG01	7975892	7975972	OE9A031015-Oe9-s02165-84711-92182_308
Oe9_LG01	8061903	8061983	OE9A017731-Oe9-LG01-8061903-8070486_0
Oe9_LG01	8062057	8062137	OE9A017731-Oe9-LG01-8061903-8070486_154
Oe9_LG01	8062093	8062173	OE9A017731-Oe9-LG01-8061903-8070486_190
Oe9_LG01	8062211	8062291	OE9A017731-Oe9-LG01-8061903-8070486_308
Oe9_LG01	8080376	8080456	OE9A028373-Oe9-LG01-8080222-8083979_154
Oe9_LG01	8080412	8080492	OE9A028373-Oe9-LG01-8080222-8083979_190
Oe9_LG01	8080530	8080610	OE9A028373-Oe9-LG01-8080222-8083979_308
Oe9_LG01	8080602	8080682	OE9A028373-Oe9-LG01-8080222-8083979_380
Oe9_LG01	8086164	8086244	OE9A004696-Oe9-LG01-8086164-8089811_0
Oe9_LG01	8086354	8086434	OE9A004696-Oe9-LG01-8086164-8089811_190
Oe9_LG01	8086472	8086552	OE9A004696-Oe9-LG01-8086164-8089811_308
Oe9_LG01	8086544	8086624	OE9A004696-Oe9-LG01-8086164-8089811_380
Oe9_LG01	8114339	8114419	OE9A015348-Oe9-LG01-8114339-8116469_0
Oe9_LG01	8114493	8114573	OE9A015348-Oe9-LG01-8114339-8116469_154
Oe9_LG01	8114529	8114609	OE9A015348-Oe9-LG01-8114339-8116469_190
Oe9_LG01	8114647	8114727	OE9A015348-Oe9-LG01-8114339-8116469_308
Oe9_LG01	8126641	8126721	OE9A054035-Oe9-LG01-8126451-8136048_190
Oe9_LG01	8126759	8126839	OE9A054035-Oe9-LG01-8126451-8136048_308
Oe9_LG01	8126831	8126911	OE9A054035-Oe9-LG01-8126451-8136048_380
Oe9_LG01	8126913	8126993	OE9A054035-Oe9-LG01-8126451-8136048_462
Oe9_LG01	8140641	8140721	OE9A115359-Oe9-LG01-8140641-8142314_0
Oe9_LG01	8140795	8140875	OE9A115359-Oe9-LG01-8140641-8142314_154
Oe9_LG01	8140831	8140911	OE9A115359-Oe9-LG01-8140641-8142314_190
Oe9_LG01	8140949	8141029	OE9A115359-Oe9-LG01-8140641-8142314_308
Oe9_LG01	8145132	8145212	OE9A066709-Oe9-LG01-8145132-8152434_0
Oe9_LG01	8145286	8145366	OE9A066709-Oe9-LG01-8145132-8152434_154
Oe9_LG01	8145322	8145402	OE9A066709-Oe9-LG01-8145132-8152434_190
Oe9_LG01	8145440	8145520	OE9A066709-Oe9-LG01-8145132-8152434_308
Oe9_LG01	8156415	8156495	OE9A006549-Oe9-LG01-8156415-8162093_0
Oe9_LG01	8156605	8156685	OE9A006549-Oe9-LG01-8156415-8162093_190
Oe9_LG01	8156723	8156803	OE9A006549-Oe9-LG01-8156415-8162093_308
Oe9_LG01	8156877	8156957	OE9A006549-Oe9-LG01-8156415-8162093_462
Oe9_LG01	8162799	8162879	OE9A002827-Oe9-LG01-8162799-8169211_0
Oe9_LG01	8162953	8163033	OE9A002827-Oe9-LG01-8162799-8169211_154
Oe9_LG01	8162989	8163069	OE9A002827-Oe9-LG01-8162799-8169211_190
Oe9_LG01	8163107	8163187	OE9A002827-Oe9-LG01-8162799-8169211_308
Oe9_LG01	8163107	8163187	OE9A017143-Oe9-LG01-8163107-8164840_0
Oe9_LG01	8163261	8163341	OE9A017143-Oe9-LG01-8163107-8164840_154
Oe9_LG01	8163297	8163377	OE9A017143-Oe9-LG01-8163107-8164840_190
Oe9_LG01	8163415	8163495	OE9A017143-Oe9-LG01-8163107-8164840_308
Oe9_LG01	8171135	8171215	OE9A013575-Oe9-LG01-8171135-8179286_0
Oe9_LG01	8171289	8171369	OE9A013575-Oe9-LG01-8171135-8179286_154
Oe9_LG01	8171325	8171405	OE9A013575-Oe9-LG01-8171135-8179286_190
Oe9_LG01	8171443	8171523	OE9A013575-Oe9-LG01-8171135-8179286_308
Oe9_LG01	8182764	8182844	OE9A016241-Oe9-LG01-8182610-8184543_154
Oe9_LG01	8182800	8182880	OE9A016241-Oe9-LG01-8182610-8184543_190
Oe9_LG01	8182918	8182998	OE9A016241-Oe9-LG01-8182610-8184543_308
Oe9_LG01	8182990	8183070	OE9A016241-Oe9-LG01-8182610-8184543_380
Oe9_LG01	8203724	8203804	OE9A091606-Oe9-LG01-8203724-8207013_0
Oe9_LG01	8204032	8204112	OE9A091606-Oe9-LG01-8203724-8207013_308
Oe9_LG01	8204186	8204266	OE9A091606-Oe9-LG01-8203724-8207013_462
Oe9_LG01	8204294	8204374	OE9A091606-Oe9-LG01-8203724-8207013_570
Oe9_LG01	8244327	8244407	OE9A029984-Oe9-LG01-8244327-8244593_0
Oe9_LG01	8244513	8244593	OE9A029984-Oe9-LG01-8244327-8244593_186
Oe9_LG01	8244869	8244949	OE9A038826-Oe9-LG01-8244869-8249815_0
Oe9_LG01	8245023	8245103	OE9A038826-Oe9-LG01-8244869-8249815_154
Oe9_LG01	8245059	8245139	OE9A038826-Oe9-LG01-8244869-8249815_190
Oe9_LG01	8245249	8245329	OE9A038826-Oe9-LG01-8244869-8249815_380
Oe9_LG01	8249888	8249968	OE9A062806-Oe9-LG01-8249888-8251579_0
Oe9_LG01	8250042	8250122	OE9A062806-Oe9-LG01-8249888-8251579_154
Oe9_LG01	8250078	8250158	OE9A062806-Oe9-LG01-8249888-8251579_190
Oe9_LG01	8250196	8250276	OE9A062806-Oe9-LG01-8249888-8251579_308
Oe9_LG01	8253432	8253512	OE9A077027-Oe9-LG01-8253432-8255036_0
Oe9_LG01	8253586	8253666	OE9A077027-Oe9-LG01-8253432-8255036_154
Oe9_LG01	8253622	8253702	OE9A077027-Oe9-LG01-8253432-8255036_190
Oe9_LG01	8253740	8253820	OE9A077027-Oe9-LG01-8253432-8255036_308
Oe9_LG01	8261106	8261186	OE9A016793-Oe9-LG01-8260952-8262807_154
Oe9_LG01	8261142	8261222	OE9A016793-Oe9-LG01-8260952-8262807_190
Oe9_LG01	8261332	8261412	OE9A016793-Oe9-LG01-8260952-8262807_380
Oe9_LG01	8261414	8261494	OE9A016793-Oe9-LG01-8260952-8262807_462
Oe9_LG01	8278007	8278087	OE9A055945-Oe9-LG01-8278007-8286675_0
Oe9_LG01	8278161	8278241	OE9A055945-Oe9-LG01-8278007-8286675_154
Oe9_LG01	8278197	8278277	OE9A055945-Oe9-LG01-8278007-8286675_190
Oe9_LG01	8278315	8278395	OE9A055945-Oe9-LG01-8278007-8286675_308
Oe9_LG01	8287829	8287909	OE9A023296-Oe9-LG01-8287829-8291530_0
Oe9_LG01	8287829	8287909	subset-flowering-Oe9-LG01-8287829-8289590_0
Oe9_LG01	8287983	8288063	OE9A023296-Oe9-LG01-8287829-8291530_154
Oe9_LG01	8287983	8288063	subset-flowering-Oe9-LG01-8287829-8289590_154
Oe9_LG01	8288019	8288099	subset-flowering-Oe9-LG01-8287865-8291530_154
Oe9_LG01	8288026	8288106	subset-flowering-Oe9-LG01-8287872-8290978_154
Oe9_LG01	8288026	8288106	subset-flowering-Oe9-LG01-8287872-8291360_154
Oe9_LG01	8288026	8288106	subset-flowering-Oe9-LG01-8287872-8291464_154
Oe9_LG01	8288137	8288217	OE9A023296-Oe9-LG01-8287829-8291530_308
Oe9_LG01	8288137	8288217	subset-flowering-Oe9-LG01-8287829-8289590_308
Oe9_LG01	8288173	8288253	subset-flowering-Oe9-LG01-8287865-8291530_308
Oe9_LG01	8288180	8288260	subset-flowering-Oe9-LG01-8287872-8290978_308
Oe9_LG01	8288180	8288260	subset-flowering-Oe9-LG01-8287872-8291360_308
Oe9_LG01	8288180	8288260	subset-flowering-Oe9-LG01-8287872-8291464_308
Oe9_LG01	8288209	8288289	OE9A023296-Oe9-LG01-8287829-8291530_380
Oe9_LG01	8288291	8288371	subset-flowering-Oe9-LG01-8287829-8289590_462
Oe9_LG01	8288327	8288407	subset-flowering-Oe9-LG01-8287865-8291530_462
Oe9_LG01	8288334	8288414	subset-flowering-Oe9-LG01-8287872-8290978_462
Oe9_LG01	8288334	8288414	subset-flowering-Oe9-LG01-8287872-8291360_462
Oe9_LG01	8288334	8288414	subset-flowering-Oe9-LG01-8287872-8291464_462
Oe9_LG01	8288481	8288561	subset-flowering-Oe9-LG01-8287865-8291530_616
Oe9_LG01	8288642	8288722	subset-flowering-Oe9-LG01-8287872-8290978_770
Oe9_LG01	8288642	8288722	subset-flowering-Oe9-LG01-8287872-8291360_770
Oe9_LG01	8288642	8288722	subset-flowering-Oe9-LG01-8287872-8291464_770
Oe9_LG01	8305574	8305654	OE9A095156-Oe9-LG01-8305574-8309372_0
Oe9_LG01	8305728	8305808	OE9A095156-Oe9-LG01-8305574-8309372_154
Oe9_LG01	8305764	8305844	OE9A095156-Oe9-LG01-8305574-8309372_190
Oe9_LG01	8305882	8305962	OE9A095156-Oe9-LG01-8305574-8309372_308
Oe9_LG01	8319615	8319695	OE9A097942-Oe9-LG01-8319841-8321437_0
Oe9_LG01	8319995	8320075	OE9A097942-Oe9-LG01-8319841-8321437_154
Oe9_LG01	8320031	8320111	OE9A097942-Oe9-LG01-8319841-8321437_190
Oe9_LG01	8320149	8320229	OE9A097942-Oe9-LG01-8319841-8321437_308
Oe9_LG01	8324594	8324674	OE9A108974-Oe9-LG01-8324594-8325241_0
Oe9_LG01	8324783	8324863	OE9A108974-Oe9-LG01-8324594-8325241_189
Oe9_LG01	8324878	8324958	OE9A108974-Oe9-LG01-8324594-8325241_284
Oe9_LG01	8350701	8350781	OE9A017986-Oe9-LG01-8350547-8354252_154
Oe9_LG01	8350855	8350935	OE9A017986-Oe9-LG01-8350547-8354252_308
Oe9_LG01	8350927	8351007	OE9A017986-Oe9-LG01-8350547-8354252_380
Oe9_LG01	8351009	8351089	OE9A017986-Oe9-LG01-8350547-8354252_462
Oe9_LG01	8353085	8353165	OE9A059067-Oe9-LG01-8353085-8359027_0
Oe9_LG01	8353239	8353319	OE9A059067-Oe9-LG01-8353085-8359027_154
Oe9_LG01	8353393	8353473	OE9A059067-Oe9-LG01-8353085-8359027_308
Oe9_LG01	8353465	8353545	OE9A059067-Oe9-LG01-8353085-8359027_380
Oe9_LG01	8391900	8391980	OE9A100046-Oe9-LG01-8391746-8401294_154
Oe9_LG01	8391929	8392009	OE9A100046-Oe9-LG01-8391746-8401294_308
Oe9_LG01	8392061	8392141	OE9A100046-Oe9-LG01-8391746-8401294_190
Oe9_LG01	8392126	8392206	OE9A100046-Oe9-LG01-8391746-8401294_380
Oe9_LG01	8404318	8404398	OE9A119704-Oe9-LG01-8404318-8408845_0
Oe9_LG01	8404472	8404552	OE9A119704-Oe9-LG01-8404318-8408845_154
Oe9_LG01	8404508	8404588	OE9A119704-Oe9-LG01-8404318-8408845_190
Oe9_LG01	8404626	8404706	OE9A119704-Oe9-LG01-8404318-8408845_308
Oe9_LG01	8421109	8421189	OE9A000660-Oe9-LG01-8420955-8423919_154
Oe9_LG01	8421263	8421343	OE9A000660-Oe9-LG01-8420955-8423919_308
Oe9_LG01	8421417	8421497	OE9A000660-Oe9-LG01-8420955-8423919_462
Oe9_LG01	8421525	8421605	OE9A000660-Oe9-LG01-8420955-8423919_570
Oe9_LG01	8434915	8434995	OE9A083399-Oe9-LG01-8434570-8434995_345
Oe9_LG01	8458148	8458228	OE9A093507-Oe9-LG01-8457840-8468992_308
Oe9_LG01	8458220	8458300	OE9A093507-Oe9-LG01-8457840-8468992_380
Oe9_LG01	8458302	8458382	OE9A093507-Oe9-LG01-8457840-8468992_462
Oe9_LG01	8458410	8458490	OE9A093507-Oe9-LG01-8457840-8468992_570
Oe9_LG01	8512475	8512555	OE9A021076-Oe9-LG01-8512321-8518752_154
Oe9_LG01	8512511	8512591	OE9A021076-Oe9-LG01-8512321-8518752_190
Oe9_LG01	8512518	8512598	OE9A004292-Oe9-s06155-5427-11088_190
Oe9_LG01	8512629	8512709	OE9A021076-Oe9-LG01-8512321-8518752_308
Oe9_LG01	8512708	8512788	OE9A004292-Oe9-s06155-5427-11088_380
Oe9_LG01	8546614	8546694	OE9A119779-Oe9-LG01-8546460-8566109_154
Oe9_LG01	8546650	8546730	OE9A119779-Oe9-LG01-8546460-8566109_190
Oe9_LG01	8546768	8546848	OE9A119779-Oe9-LG01-8546460-8566109_308
Oe9_LG01	8546840	8546920	OE9A119779-Oe9-LG01-8546460-8566109_380
Oe9_LG01	8605257	8605337	OE9A099997-Oe9-LG01-8605257-8609085_0
Oe9_LG01	8605257	8605337	subset-flowering-Oe9-LG01-8605257-8609085_0
Oe9_LG01	8605411	8605491	OE9A099997-Oe9-LG01-8605257-8609085_154
Oe9_LG01	8605411	8605491	subset-flowering-Oe9-LG01-8605257-8609085_154
Oe9_LG01	8605565	8605645	OE9A099997-Oe9-LG01-8605257-8609085_308
Oe9_LG01	8605565	8605645	subset-flowering-Oe9-LG01-8605257-8609085_308
Oe9_LG01	8605719	8605799	OE9A099997-Oe9-LG01-8605257-8609085_462
Oe9_LG01	8605719	8605799	subset-flowering-Oe9-LG01-8605257-8609085_462
Oe9_LG01	8620739	8620819	OE9A042940-Oe9-LG01-8620739-8624976_0
Oe9_LG01	8620891	8620971	OE9A042940-Oe9-LG01-8620739-8624976_152
Oe9_LG01	8620929	8621009	OE9A042940-Oe9-LG01-8620739-8624976_190
Oe9_LG01	8621043	8621123	OE9A042940-Oe9-LG01-8620739-8624976_304
Oe9_LG01	8682051	8682131	OE9A104358-Oe9-LG01-8681671-8728640_380
Oe9_LG01	8682133	8682213	OE9A104358-Oe9-LG01-8681671-8728640_462
Oe9_LG01	8682241	8682321	OE9A104358-Oe9-LG01-8681671-8728640_570
Oe9_LG01	8709791	8709871	OE9A078260-Oe9-LG19-3531312-3536462_380
Oe9_LG01	8710171	8710251	OE9A078260-Oe9-LG19-3531312-3536462_0
Oe9_LG01	8720969	8721049	OE9A104358-Oe9-LG01-8681671-8728640_0
Oe9_LG01	8746371	8746451	OE9A083575-Oe9-LG01-8746371-8747996_0
Oe9_LG01	8746525	8746605	OE9A083575-Oe9-LG01-8746371-8747996_154
Oe9_LG01	8746561	8746641	OE9A083575-Oe9-LG01-8746371-8747996_190
Oe9_LG01	8746679	8746759	OE9A083575-Oe9-LG01-8746371-8747996_308
Oe9_LG01	8760254	8760334	OE9A022151-Oe9-LG01-8760254-8764809_0
Oe9_LG01	8760408	8760488	OE9A022151-Oe9-LG01-8760254-8764809_154
Oe9_LG01	8760444	8760524	OE9A022151-Oe9-LG01-8760254-8764809_190
Oe9_LG01	8760562	8760642	OE9A022151-Oe9-LG01-8760254-8764809_308
Oe9_LG01	8765608	8765688	OE9A000839-Oe9-LG01-8765608-8766721_0
Oe9_LG01	8765762	8765842	OE9A000839-Oe9-LG01-8765608-8766721_154
Oe9_LG01	8765798	8765878	OE9A000839-Oe9-LG01-8765608-8766721_190
Oe9_LG01	8765916	8765996	OE9A000839-Oe9-LG01-8765608-8766721_308
Oe9_LG01	8767528	8767608	OE9A040149-Oe9-LG01-8767528-8771415_0
Oe9_LG01	8767682	8767762	OE9A040149-Oe9-LG01-8767528-8771415_154
Oe9_LG01	8767718	8767798	OE9A040149-Oe9-LG01-8767528-8771415_190
Oe9_LG01	8767836	8767916	OE9A040149-Oe9-LG01-8767528-8771415_308
Oe9_LG01	8796907	8796987	OE9A053747-Oe9-LG01-8796907-8801282_0
Oe9_LG01	8797061	8797141	OE9A053747-Oe9-LG01-8796907-8801282_154
Oe9_LG01	8797097	8797177	OE9A053747-Oe9-LG01-8796907-8801282_190
Oe9_LG01	8797215	8797295	OE9A053747-Oe9-LG01-8796907-8801282_308
Oe9_LG01	8803065	8803145	OE9A120297-Oe9-LG01-8803065-8812931_0
Oe9_LG01	8803219	8803299	OE9A120297-Oe9-LG01-8803065-8812931_154
Oe9_LG01	8803255	8803335	OE9A120297-Oe9-LG01-8803065-8812931_190
Oe9_LG01	8803373	8803453	OE9A120297-Oe9-LG01-8803065-8812931_308
Oe9_LG01	8829265	8829345	OE9A100463-Oe9-LG01-8829265-8832601_0
Oe9_LG01	8829419	8829499	OE9A100463-Oe9-LG01-8829265-8832601_154
Oe9_LG01	8829455	8829535	OE9A100463-Oe9-LG01-8829265-8832601_190
Oe9_LG01	8829573	8829653	OE9A100463-Oe9-LG01-8829265-8832601_308
Oe9_LG01	8849317	8849397	OE9A083498-Oe9-LG01-8849317-8853340_0
Oe9_LG01	8849471	8849551	OE9A083498-Oe9-LG01-8849317-8853340_154
Oe9_LG01	8849507	8849587	OE9A083498-Oe9-LG01-8849317-8853340_190
Oe9_LG01	8849625	8849705	OE9A083498-Oe9-LG01-8849317-8853340_308
Oe9_LG01	8868694	8868774	OE9A073406-Oe9-LG01-8868694-8874171_0
Oe9_LG01	8868848	8868928	OE9A073406-Oe9-LG01-8868694-8874171_154
Oe9_LG01	8868884	8868964	OE9A073406-Oe9-LG01-8868694-8874171_190
Oe9_LG01	8869002	8869082	OE9A073406-Oe9-LG01-8868694-8874171_308
Oe9_LG01	8874219	8874299	OE9A085775-Oe9-LG01-8874219-8878630_0
Oe9_LG01	8874373	8874453	OE9A085775-Oe9-LG01-8874219-8878630_154
Oe9_LG01	8874409	8874489	OE9A085775-Oe9-LG01-8874219-8878630_190
Oe9_LG01	8874527	8874607	OE9A085775-Oe9-LG01-8874219-8878630_308
Oe9_LG01	8881541	8881621	OE9A062685-Oe9-LG01-8881387-8890786_154
Oe9_LG01	8881577	8881657	OE9A062685-Oe9-LG01-8881387-8890786_190
Oe9_LG01	8881767	8881847	OE9A062685-Oe9-LG01-8881387-8890786_380
Oe9_LG01	8881849	8881929	OE9A062685-Oe9-LG01-8881387-8890786_462
Oe9_LG01	8891544	8891624	OE9A036159-Oe9-LG01-8891544-8908838_0
Oe9_LG01	8891698	8891778	OE9A036159-Oe9-LG01-8891544-8908838_154
Oe9_LG01	8891734	8891814	OE9A036159-Oe9-LG01-8891544-8908838_190
Oe9_LG01	8891852	8891932	OE9A036159-Oe9-LG01-8891544-8908838_308
Oe9_LG01	8923672	8923752	OE9A106869-Oe9-LG01-8923518-8932303_154
Oe9_LG01	8923672	8923752	subset-flowering-Oe9-LG01-8923518-8927141_154
Oe9_LG01	8923708	8923788	OE9A106869-Oe9-LG01-8923518-8932303_190
Oe9_LG01	8923826	8923906	OE9A106869-Oe9-LG01-8923518-8932303_308
Oe9_LG01	8923826	8923906	subset-flowering-Oe9-LG01-8923518-8927141_308
Oe9_LG01	8923898	8923978	OE9A106869-Oe9-LG01-8923518-8932303_380
Oe9_LG01	8923980	8924060	subset-flowering-Oe9-LG01-8923518-8927141_462
Oe9_LG01	8924134	8924214	subset-flowering-Oe9-LG01-8923518-8927141_616
Oe9_LG01	8950424	8950504	OE9A027461-Oe9-LG01-8950424-8953253_0
Oe9_LG01	8950732	8950812	OE9A027461-Oe9-LG01-8950424-8953253_308
Oe9_LG01	8950804	8950884	OE9A027461-Oe9-LG01-8950424-8953253_380
Oe9_LG01	8950886	8950966	OE9A027461-Oe9-LG01-8950424-8953253_462
Oe9_LG01	8968638	8968718	OE9A068374-Oe9-LG01-8968638-8968871_0
Oe9_LG01	8968791	8968871	OE9A068374-Oe9-LG01-8968638-8968871_153
Oe9_LG01	8979997	8980077	OE9A042115-Oe9-LG01-8979997-8981207_0
Oe9_LG01	8980151	8980231	OE9A042115-Oe9-LG01-8979997-8981207_154
Oe9_LG01	8980187	8980267	OE9A042115-Oe9-LG01-8979997-8981207_190
Oe9_LG01	8980305	8980385	OE9A042115-Oe9-LG01-8979997-8981207_308
Oe9_LG01	8998859	8998939	OE9A018714-Oe9-LG01-8998859-9002954_0
Oe9_LG01	8999013	8999093	OE9A018714-Oe9-LG01-8998859-9002954_154
Oe9_LG01	8999049	8999129	OE9A018714-Oe9-LG01-8998859-9002954_190
Oe9_LG01	8999167	8999247	OE9A018714-Oe9-LG01-8998859-9002954_308
Oe9_LG01	9002940	9003020	OE9A063977-Oe9-LG01-9002940-9009501_0
Oe9_LG01	9003094	9003174	OE9A063977-Oe9-LG01-9002940-9009501_154
Oe9_LG01	9003130	9003210	OE9A063977-Oe9-LG01-9002940-9009501_190
Oe9_LG01	9003248	9003328	OE9A063977-Oe9-LG01-9002940-9009501_308
Oe9_LG01	9012161	9012241	OE9A000241-Oe9-LG01-9012161-9016162_0
Oe9_LG01	9012315	9012395	OE9A000241-Oe9-LG01-9012161-9016162_154
Oe9_LG01	9012351	9012431	OE9A000241-Oe9-LG01-9012161-9016162_190
Oe9_LG01	9012469	9012549	OE9A000241-Oe9-LG01-9012161-9016162_308
Oe9_LG01	9017718	9017798	OE9A057547-Oe9-LG01-9017718-9022199_0
Oe9_LG01	9017872	9017952	OE9A057547-Oe9-LG01-9017718-9022199_154
Oe9_LG01	9017908	9017988	OE9A057547-Oe9-LG01-9017718-9022199_190
Oe9_LG01	9018026	9018106	OE9A057547-Oe9-LG01-9017718-9022199_308
Oe9_LG01	9023759	9023839	OE9A068610-Oe9-LG01-9023759-9025284_0
Oe9_LG01	9023949	9024029	OE9A068610-Oe9-LG01-9023759-9025284_190
Oe9_LG01	9024067	9024147	OE9A068610-Oe9-LG01-9023759-9025284_308
Oe9_LG01	9036988	9037068	OE9A089222-Oe9-LG01-9036988-9039466_0
Oe9_LG01	9037142	9037222	OE9A089222-Oe9-LG01-9036988-9039466_154
Oe9_LG01	9037178	9037258	OE9A089222-Oe9-LG01-9036988-9039466_190
Oe9_LG01	9039093	9039173	OE9A094744-Oe9-LG07-934334-936611_308
Oe9_LG01	9043791	9043871	OE9A001267-Oe9-LG01-9043637-9045354_154
Oe9_LG01	9043945	9044025	OE9A001267-Oe9-LG01-9043637-9045354_308
Oe9_LG01	9044017	9044097	OE9A001267-Oe9-LG01-9043637-9045354_380
Oe9_LG01	9081498	9081578	OE9A101953-Oe9-LG01-9081498-9085959_0
Oe9_LG01	9081878	9081958	OE9A101953-Oe9-LG01-9081498-9085959_380
Oe9_LG01	9081960	9082040	OE9A101953-Oe9-LG01-9081498-9085959_462
Oe9_LG01	9082414	9082494	OE9A058068-Oe9-s10032-100944-105407_920
Oe9_LG01	9149616	9149696	OE9A014603-Oe9-LG01-9149616-9153882_0
Oe9_LG01	9149770	9149850	OE9A014603-Oe9-LG01-9149616-9153882_154
Oe9_LG01	9149806	9149886	OE9A014603-Oe9-LG01-9149616-9153882_190
Oe9_LG01	9149924	9150004	OE9A014603-Oe9-LG01-9149616-9153882_308
Oe9_LG01	9223244	9223324	OE9A101913-Oe9-LG01-9223244-9226300_0
Oe9_LG01	9223398	9223478	OE9A101913-Oe9-LG01-9223244-9226300_154
Oe9_LG01	9223434	9223514	OE9A101913-Oe9-LG01-9223244-9226300_190
Oe9_LG01	9223552	9223632	OE9A101913-Oe9-LG01-9223244-9226300_308
Oe9_LG01	9225924	9226004	OE9A046663-Oe9-LG09-5316934-5320233_308
Oe9_LG01	9226232	9226312	OE9A046663-Oe9-LG09-5316934-5320233_0
Oe9_LG01	9232294	9232374	OE9A062489-Oe9-LG01-9232140-9234466_154
Oe9_LG01	9232330	9232410	OE9A062489-Oe9-LG01-9232140-9234466_190
Oe9_LG01	9232520	9232600	OE9A098292-Oe9-s06452-22924-25168_380
Oe9_LG01	9235440	9235520	OE9A046229-Oe9-s06452-25921-27394_190
Oe9_LG01	9345754	9345834	OE9A023565-Oe9-LG01-9345754-9352531_0
Oe9_LG01	9345908	9345988	OE9A023565-Oe9-LG01-9345754-9352531_154
Oe9_LG01	9346062	9346142	OE9A023565-Oe9-LG01-9345754-9352531_308
Oe9_LG01	9346134	9346214	OE9A023565-Oe9-LG01-9345754-9352531_380
Oe9_LG01	9358780	9358860	OE9A048836-Oe9-LG01-9358780-9359783_0
Oe9_LG01	9358934	9359014	OE9A048836-Oe9-LG01-9358780-9359783_154
Oe9_LG01	9358970	9359050	OE9A048836-Oe9-LG01-9358780-9359783_190
Oe9_LG01	9359160	9359240	OE9A048836-Oe9-LG01-9358780-9359783_380
Oe9_LG01	9362123	9362203	OE9A033548-Oe9-LG01-9362123-9363224_0
Oe9_LG01	9362277	9362357	OE9A033548-Oe9-LG01-9362123-9363224_154
Oe9_LG01	9362313	9362393	OE9A033548-Oe9-LG01-9362123-9363224_190
Oe9_LG01	9362693	9362773	OE9A033548-Oe9-LG01-9362123-9363224_570
Oe9_LG01	9371433	9371513	OE9A066022-Oe9-LG01-9371433-9379603_0
Oe9_LG01	9371587	9371667	OE9A066022-Oe9-LG01-9371433-9379603_154
Oe9_LG01	9371623	9371703	OE9A066022-Oe9-LG01-9371433-9379603_190
Oe9_LG01	9371741	9371821	OE9A066022-Oe9-LG01-9371433-9379603_308
Oe9_LG01	9382365	9382445	OE9A027091-Oe9-LG01-9382211-9386115_154
Oe9_LG01	9382401	9382481	OE9A027091-Oe9-LG01-9382211-9386115_190
Oe9_LG01	9382591	9382671	OE9A027091-Oe9-LG01-9382211-9386115_380
Oe9_LG01	9382673	9382753	OE9A027091-Oe9-LG01-9382211-9386115_462
Oe9_LG01	9408990	9409070	OE9A020198-Oe9-LG01-9408990-9415296_0
Oe9_LG01	9409144	9409224	OE9A020198-Oe9-LG01-9408990-9415296_154
Oe9_LG01	9409180	9409260	OE9A020198-Oe9-LG01-9408990-9415296_190
Oe9_LG01	9409298	9409378	OE9A020198-Oe9-LG01-9408990-9415296_308
Oe9_LG01	9433754	9433834	OE9A018964-Oe9-LG01-9433754-9446914_0
Oe9_LG01	9434134	9434214	OE9A018964-Oe9-LG01-9433754-9446914_380
Oe9_LG01	9434216	9434296	OE9A018964-Oe9-LG01-9433754-9446914_462
Oe9_LG01	9434324	9434404	OE9A018964-Oe9-LG01-9433754-9446914_570
Oe9_LG01	9462055	9462135	OE9A090365-Oe9-LG01-9462055-9462728_0
Oe9_LG01	9462204	9462284	OE9A090365-Oe9-LG01-9462055-9462728_149
Oe9_LG01	9462245	9462325	OE9A090365-Oe9-LG01-9462055-9462728_190
Oe9_LG01	9462435	9462515	OE9A090365-Oe9-LG01-9462055-9462728_380
Oe9_LG01	9475991	9476071	OE9A005615-Oe9-LG01-9475991-9477895_0
Oe9_LG01	9476145	9476225	OE9A005615-Oe9-LG01-9475991-9477895_154
Oe9_LG01	9476181	9476261	OE9A005615-Oe9-LG01-9475991-9477895_190
Oe9_LG01	9476371	9476451	OE9A005615-Oe9-LG01-9475991-9477895_380
Oe9_LG01	9484321	9484401	OE9A076034-Oe9-LG01-9484321-9485568_0
Oe9_LG01	9484475	9484555	OE9A076034-Oe9-LG01-9484321-9485568_154
Oe9_LG01	9484511	9484591	OE9A076034-Oe9-LG01-9484321-9485568_190
Oe9_LG01	9484629	9484709	OE9A076034-Oe9-LG01-9484321-9485568_308
Oe9_LG01	9494639	9494719	OE9A091677-Oe9-LG01-9494639-9495184_0
Oe9_LG01	9494794	9494874	OE9A091677-Oe9-LG01-9494639-9495184_155
Oe9_LG01	9494949	9495029	OE9A091677-Oe9-LG01-9494639-9495184_310
Oe9_LG01	9495104	9495184	OE9A091677-Oe9-LG01-9494639-9495184_465
Oe9_LG01	9547867	9547947	OE9A003266-Oe9-LG01-9547867-9551598_0
Oe9_LG01	9548057	9548137	OE9A003266-Oe9-LG01-9547867-9551598_190
Oe9_LG01	9548175	9548255	OE9A003266-Oe9-LG01-9547867-9551598_308
Oe9_LG01	9552268	9552348	OE9A013576-Oe9-LG01-9552268-9554194_0
Oe9_LG01	9552422	9552502	OE9A013576-Oe9-LG01-9552268-9554194_154
Oe9_LG01	9552458	9552538	OE9A013576-Oe9-LG01-9552268-9554194_190
Oe9_LG01	9552576	9552656	OE9A013576-Oe9-LG01-9552268-9554194_308
Oe9_LG01	9553835	9553915	OE9A000196-Oe9-s00166-14065-16437_308
Oe9_LG01	9553989	9554069	OE9A000196-Oe9-s00166-14065-16437_154
Oe9_LG01	9557350	9557430	OE9A112185-Oe9-LG01-9557350-9573882_0
Oe9_LG01	9557504	9557584	OE9A112185-Oe9-LG01-9557350-9573882_154
Oe9_LG01	9557540	9557620	OE9A112185-Oe9-LG01-9557350-9573882_190
Oe9_LG01	9557658	9557738	OE9A112185-Oe9-LG01-9557350-9573882_308
Oe9_LG01	9566762	9566842	OE9A067721-Oe9-s00166-364-9973_190
Oe9_LG01	9566952	9567032	OE9A067721-Oe9-s00166-364-9973_0
Oe9_LG01	9579639	9579719	OE9A104334-Oe9-LG01-9579639-9587234_0
Oe9_LG01	9579793	9579873	OE9A104334-Oe9-LG01-9579639-9587234_154
Oe9_LG01	9579829	9579909	OE9A104334-Oe9-LG01-9579639-9587234_190
Oe9_LG01	9579947	9580027	OE9A104334-Oe9-LG01-9579639-9587234_308
Oe9_LG01	9597768	9597848	OE9A079114-Oe9-LG01-9597768-9598055_0
Oe9_LG01	9597805	9597885	OE9A112396-Oe9-LG09-11571856-11572609_169
Oe9_LG01	9609016	9609096	OE9A083685-Oe9-LG01-9609016-9611444_0
Oe9_LG01	9609170	9609250	OE9A083685-Oe9-LG01-9609016-9611444_154
Oe9_LG01	9609324	9609404	OE9A083685-Oe9-LG01-9609016-9611444_308
Oe9_LG01	9640848	9640928	OE9A044869-Oe9-LG01-9640848-9645164_0
Oe9_LG01	9641002	9641082	OE9A044869-Oe9-LG01-9640848-9645164_154
Oe9_LG01	9641038	9641118	OE9A044869-Oe9-LG01-9640848-9645164_190
Oe9_LG01	9641156	9641236	OE9A044869-Oe9-LG01-9640848-9645164_308
Oe9_LG01	9664874	9664954	OE9A078274-Oe9-LG01-9664874-9667277_0
Oe9_LG01	9665064	9665144	OE9A078274-Oe9-LG01-9664874-9667277_190
Oe9_LG01	9665182	9665262	OE9A078274-Oe9-LG01-9664874-9667277_308
Oe9_LG01	9676197	9676277	OE9A008033-Oe9-LG01-9676197-9679637_0
Oe9_LG01	9676351	9676431	OE9A008033-Oe9-LG01-9676197-9679637_154
Oe9_LG01	9676387	9676467	OE9A008033-Oe9-LG01-9676197-9679637_190
Oe9_LG01	9676577	9676657	OE9A008033-Oe9-LG01-9676197-9679637_380
Oe9_LG01	9697042	9697122	OE9A094169-Oe9-LG01-9697042-9706201_0
Oe9_LG01	9697196	9697276	OE9A094169-Oe9-LG01-9697042-9706201_154
Oe9_LG01	9711036	9711116	OE9A007592-Oe9-LG01-9711036-9711272_0
Oe9_LG01	9711192	9711272	OE9A007592-Oe9-LG01-9711036-9711272_156
Oe9_LG01	9728898	9728978	OE9A026338-Oe9-LG01-9728590-9735487_308
Oe9_LG01	9729052	9729132	OE9A026338-Oe9-LG01-9728590-9735487_462
Oe9_LG01	9729160	9729240	OE9A026338-Oe9-LG01-9728590-9735487_570
Oe9_LG01	9729206	9729286	OE9A026338-Oe9-LG01-9728590-9735487_616
Oe9_LG01	9737910	9737990	OE9A109345-Oe9-LG01-9737910-9740113_0
Oe9_LG01	9738218	9738298	OE9A109345-Oe9-LG01-9737910-9740113_308
Oe9_LG01	9738290	9738370	OE9A109345-Oe9-LG01-9737910-9740113_380
Oe9_LG01	9738372	9738452	OE9A109345-Oe9-LG01-9737910-9740113_462
Oe9_LG01	9749146	9749226	OE9A009605-Oe9-LG01-9749146-9752454_0
Oe9_LG01	9749300	9749380	OE9A009605-Oe9-LG01-9749146-9752454_154
Oe9_LG01	9749336	9749416	OE9A009605-Oe9-LG01-9749146-9752454_190
Oe9_LG01	9749454	9749534	OE9A009605-Oe9-LG01-9749146-9752454_308
Oe9_LG01	9756585	9756665	OE9A095687-Oe9-LG01-9756585-9762649_0
Oe9_LG01	9756739	9756819	OE9A095687-Oe9-LG01-9756585-9762649_154
Oe9_LG01	9756775	9756855	OE9A095687-Oe9-LG01-9756585-9762649_190
Oe9_LG01	9756893	9756973	OE9A095687-Oe9-LG01-9756585-9762649_308
Oe9_LG01	9764939	9765019	OE9A114325-Oe9-LG01-9764939-9769298_0
Oe9_LG01	9765093	9765173	OE9A114325-Oe9-LG01-9764939-9769298_154
Oe9_LG01	9765129	9765209	OE9A114325-Oe9-LG01-9764939-9769298_190
Oe9_LG01	9765247	9765327	OE9A114325-Oe9-LG01-9764939-9769298_308
Oe9_LG01	9782579	9782659	OE9A067519-Oe9-LG01-9782579-9783154_0
Oe9_LG01	9782909	9782989	OE9A067519-Oe9-LG01-9782579-9783154_330
Oe9_LG01	9783136	9783216	OE9A109129-Oe9-s06049-22331-25391_308
Oe9_LG01	9799233	9799313	OE9A066283-Oe9-LG01-9799233-9807609_0
Oe9_LG01	9799387	9799467	OE9A066283-Oe9-LG01-9799233-9807609_154
Oe9_LG01	9799423	9799503	OE9A066283-Oe9-LG01-9799233-9807609_190
Oe9_LG01	9799541	9799621	OE9A066283-Oe9-LG01-9799233-9807609_308
Oe9_LG01	9810459	9810539	OE9A097257-Oe9-LG01-9810459-9813337_0
Oe9_LG01	9810613	9810693	OE9A097257-Oe9-LG01-9810459-9813337_154
Oe9_LG01	9810649	9810729	OE9A097257-Oe9-LG01-9810459-9813337_190
Oe9_LG01	9810767	9810847	OE9A097257-Oe9-LG01-9810459-9813337_308
Oe9_LG01	9887770	9887850	OE9A072082-Oe9-LG01-9887770-9888549_0
Oe9_LG01	9887945	9888025	OE9A072082-Oe9-LG01-9887770-9888549_175
Oe9_LG01	9887960	9888040	OE9A072082-Oe9-LG01-9887770-9888549_190
Oe9_LG01	9888120	9888200	OE9A072082-Oe9-LG01-9887770-9888549_350
Oe9_LG01	9892193	9892273	OE9A028826-Oe9-LG01-9892193-9892655_0
Oe9_LG01	9892321	9892401	OE9A028826-Oe9-LG01-9892193-9892655_128
Oe9_LG01	9892384	9892464	OE9A028826-Oe9-LG01-9892193-9892655_191
Oe9_LG01	9892449	9892529	OE9A028826-Oe9-LG01-9892193-9892655_256
Oe9_LG01	9897458	9897538	OE9A067965-Oe9-LG01-9897458-9909994_0
Oe9_LG01	9897612	9897692	OE9A067965-Oe9-LG01-9897458-9909994_154
Oe9_LG01	9897648	9897728	OE9A067965-Oe9-LG01-9897458-9909994_190
Oe9_LG01	9897766	9897846	OE9A067965-Oe9-LG01-9897458-9909994_308
Oe9_LG01	9925020	9925100	OE9A103641-Oe9-LG01-9924830-9925751_190
Oe9_LG01	9925192	9925272	OE9A046111-Oe9-s00130-14122-15050_340
Oe9_LG01	9925232	9925312	OE9A046111-Oe9-s00130-14122-15050_380
Oe9_LG01	9925400	9925480	OE9A103641-Oe9-LG01-9924830-9925751_570
Oe9_LG01	9950302	9950382	OE9A045974-Oe9-LG01-9950302-9952802_0
Oe9_LG01	9950456	9950536	OE9A045974-Oe9-LG01-9950302-9952802_154
Oe9_LG01	9950610	9950690	OE9A045974-Oe9-LG01-9950302-9952802_308
Oe9_LG01	9970024	9970104	OE9A024038-Oe9-LG01-9969870-9972048_154
Oe9_LG01	9970178	9970258	OE9A024038-Oe9-LG01-9969870-9972048_308
Oe9_LG01	9970250	9970330	OE9A024038-Oe9-LG01-9969870-9972048_380
Oe9_LG01	9970440	9970520	OE9A024038-Oe9-LG01-9969870-9972048_570
Oe9_LG01	9980712	9980792	OE9A000366-Oe9-LG01-9980712-9999409_0
Oe9_LG01	9980866	9980946	OE9A000366-Oe9-LG01-9980712-9999409_154
Oe9_LG01	9980902	9980982	OE9A000366-Oe9-LG01-9980712-9999409_190
Oe9_LG01	9981020	9981100	OE9A000366-Oe9-LG01-9980712-9999409_308
Oe9_LG01	10000456	10000536	OE9A066388-Oe9-LG01-10000456-10003129_0
Oe9_LG01	10000610	10000690	OE9A066388-Oe9-LG01-10000456-10003129_154
Oe9_LG01	10000646	10000726	OE9A066388-Oe9-LG01-10000456-10003129_190
Oe9_LG01	10000764	10000844	OE9A066388-Oe9-LG01-10000456-10003129_308
Oe9_LG01	10014075	10014155	OE9A109669-Oe9-LG01-10014075-10016562_0
Oe9_LG01	10014229	10014309	OE9A109669-Oe9-LG01-10014075-10016562_154
Oe9_LG01	10014265	10014345	OE9A109669-Oe9-LG01-10014075-10016562_190
Oe9_LG01	10014383	10014463	OE9A109669-Oe9-LG01-10014075-10016562_308
Oe9_LG01	10016603	10016683	OE9A078879-Oe9-LG01-10016603-10018554_0
Oe9_LG01	10016757	10016837	OE9A078879-Oe9-LG01-10016603-10018554_154
Oe9_LG01	10016793	10016873	OE9A078879-Oe9-LG01-10016603-10018554_190
Oe9_LG01	10016911	10016991	OE9A078879-Oe9-LG01-10016603-10018554_308
Oe9_LG01	10026652	10026732	OE9A023809-Oe9-LG01-10026490-10027379_162
Oe9_LG01	10026680	10026760	OE9A023809-Oe9-LG01-10026490-10027379_190
Oe9_LG01	10026814	10026894	OE9A023809-Oe9-LG01-10026490-10027379_324
Oe9_LG01	10026870	10026950	OE9A023809-Oe9-LG01-10026490-10027379_380
Oe9_LG01	10046810	10046890	OE9A032168-Oe9-LG01-10046810-10057061_0
Oe9_LG01	10047118	10047198	OE9A032168-Oe9-LG01-10046810-10057061_308
Oe9_LG01	10047272	10047352	OE9A032168-Oe9-LG01-10046810-10057061_462
Oe9_LG01	10047380	10047460	OE9A032168-Oe9-LG01-10046810-10057061_570
Oe9_LG01	10060593	10060673	OE9A033210-Oe9-LG01-10060593-10062046_0
Oe9_LG01	10060747	10060827	OE9A033210-Oe9-LG01-10060593-10062046_154
Oe9_LG01	10060783	10060863	OE9A033210-Oe9-LG01-10060593-10062046_190
Oe9_LG01	10060901	10060981	OE9A033210-Oe9-LG01-10060593-10062046_308
Oe9_LG01	10072599	10072679	OE9A050361-Oe9-LG01-10072599-10075670_0
Oe9_LG01	10072907	10072987	OE9A050361-Oe9-LG01-10072599-10075670_308
Oe9_LG01	10072979	10073059	OE9A050361-Oe9-LG01-10072599-10075670_380
Oe9_LG01	10073061	10073141	OE9A050361-Oe9-LG01-10072599-10075670_462
Oe9_LG01	10098053	10098133	OE9A091990-Oe9-LG01-10098053-10103586_0
Oe9_LG01	10098207	10098287	OE9A091990-Oe9-LG01-10098053-10103586_154
Oe9_LG01	10098243	10098323	OE9A091990-Oe9-LG01-10098053-10103586_190
Oe9_LG01	10098361	10098441	OE9A091990-Oe9-LG01-10098053-10103586_308
Oe9_LG01	10109373	10109453	OE9A004967-Oe9-LG01-10109373-10110479_0
Oe9_LG01	10109527	10109607	OE9A004967-Oe9-LG01-10109373-10110479_154
Oe9_LG01	10109681	10109761	OE9A004967-Oe9-LG01-10109373-10110479_308
Oe9_LG01	10109753	10109833	OE9A004967-Oe9-LG01-10109373-10110479_380
Oe9_LG01	10111428	10111508	OE9A013893-Oe9-LG01-10111428-10115580_0
Oe9_LG01	10111582	10111662	OE9A013893-Oe9-LG01-10111428-10115580_154
Oe9_LG01	10111618	10111698	OE9A013893-Oe9-LG01-10111428-10115580_190
[truncated: 100,127 more rows]
