# Supplementary material for: Genomic evidence of genuine wild versus admixed olive populations evolving in the same natural environments in western Mediterranean Basin
Source: PLoS One. 2024 Jan 17;19(1):e0295043. doi: 10.1371/journal.pone.0295043 (PMC10793901; doi:10.1371/journal.pone.0295043)
Supplement: S5 Table — The upper limit ci is the upper part and the lower limit ci in the bottom part of the matrix. (XLSX) [file pone.0295043.s009.xlsx]

## Sheet: Table S5 
	F01	F02	F03	F04	F06	F07	F08	F09	F10	F11	M21	M22	M24	M25	M28	M29	M30	OST	S12	S13	S14	S15	S16	S17	S18	S19	S20
F01	NA	0.0969687	0.159051	0.178639	0.0970225	0.0322065	0.0637567	0.0689123	0.0510458	0.0539464	0.0508563	0.0310331	0.0482724	0.061423	0.0766532	0.102336	0.08972	0.253728	0.0723651	0.106382	0.0292251	0.080104	0.059164	0.0744426	0.027467	0.0794245	0.0719437
F02	0.094483	NA	0.0406589	0.0462868	0.0201294	0.107276	0.209007	0.223716	0.18173	0.158795	0.184188	0.156997	0.180944	0.213755	0.0805915	0.259413	0.246523	0.108852	0.0350906	0.0579588	0.0608211	0.0281529	0.062692	0.127256	0.109354	0.0591762	0.236665
F03	0.155852	0.039037	NA	0.0484417	0.0482165	0.169689	0.278377	0.294808	0.249748	0.21989	0.254096	0.224471	0.249342	0.284429	0.125425	0.329882	0.316352	0.115167	0.0756333	0.0911841	0.113239	0.0637805	0.109514	0.180082	0.17076	0.10181	0.3077
F04	0.175202	0.0446003	0.0467236	NA	0.0550025	0.187668	0.304712	0.321078	0.276656	0.247	0.278548	0.247468	0.272772	0.311014	0.128525	0.356716	0.342203	0.105839	0.0817643	0.10328	0.129658	0.0712215	0.125413	0.200635	0.189195	0.111915	0.333749
F06	0.094671	0.0189135	0.0464663	0.0531554	NA	0.102303	0.202785	0.217656	0.175461	0.153362	0.181498	0.153802	0.178856	0.209802	0.0813369	0.254666	0.241866	0.118368	0.0421698	0.065361	0.0608069	0.0350681	0.0679714	0.12387	0.107109	0.0644455	0.230831
F07	0.030646	0.104685	0.166104	0.184179	0.0996776	NA	0.0580128	0.0674855	0.0501498	0.0549793	0.0557892	0.0377518	0.0532995	0.0663435	0.0901449	0.105374	0.0918355	0.266027	0.0902751	0.119562	0.0393587	0.0931686	0.0677961	0.0770356	0.037127	0.0852822	0.0782026
F08	0.0615745	0.205191	0.274043	0.300073	0.199187	0.0560109	NA	0.020817	0.0336274	0.059074	0.0429195	0.0299054	0.0401669	0.0374542	0.152269	0.0691796	0.0575465	0.377871	0.170887	0.204696	0.0943285	0.183428	0.136965	0.124831	0.0605771	0.166251	0.041272
F09	0.0667662	0.21961	0.290362	0.316102	0.213749	0.0653444	0.019382	NA	0.035724	0.0639777	0.042007	0.0308096	0.0402962	0.0345422	0.162609	0.0661498	0.0539284	0.393787	0.183088	0.218204	0.102415	0.19776	0.148078	0.134864	0.0649206	0.176403	0.0375445
F10	0.049131	0.178219	0.245375	0.272117	0.172059	0.0481812	0.0320761	0.0341476	NA	0.014804	0.0445425	0.028292	0.0392562	0.0419449	0.130839	0.075879	0.0629558	0.351205	0.147935	0.181758	0.0770982	0.15831	0.116021	0.107049	0.0504144	0.140864	0.0491029
F11	0.0519534	0.15544	0.215781	0.242593	0.150233	0.0529812	0.0571045	0.061947	0.0136209	NA	0.065202	0.0458839	0.0602442	0.068954	0.120045	0.106905	0.0931487	0.320521	0.132621	0.162201	0.0713914	0.137754	0.103295	0.1025	0.0550202	0.126171	0.0787835
M21	0.049036	0.180512	0.24989	0.274137	0.178133	0.0538788	0.0410591	0.0401746	0.0426978	0.0629921	NA	0.012333	0.0244062	0.0258751	0.118748	0.0609553	0.0468698	0.353175	0.14585	0.18272	0.0761443	0.158639	0.117089	0.102471	0.035981	0.137738	0.032215
M22	0.0295965	0.15378	0.22065	0.243367	0.150684	0.0362026	0.0284516	0.0293726	0.0268266	0.0441857	0.0111691	NA	0.0116931	0.0166638	0.0927979	0.0502569	0.0375136	0.32208	0.120298	0.156606	0.0546525	0.132273	0.093647	0.0767003	0.0156335	0.114566	0.0204903
M24	0.0465044	0.177516	0.245185	0.268257	0.175494	0.0515265	0.0383428	0.0384847	0.0375368	0.058264	0.0229825	0.0105932	NA	0.00608459	0.101081	0.0381451	0.0241948	0.346197	0.14596	0.178917	0.0748101	0.154981	0.113095	0.0958136	0.0306812	0.134156	0.0242824
M25	0.0594342	0.209751	0.279872	0.30621	0.206093	0.0643356	0.0357	0.0327336	0.0402074	0.0668215	0.0242281	0.0154686	0.00503817	NA	0.135236	0.0327474	0.0185456	0.382994	0.173286	0.209737	0.0948946	0.186963	0.139107	0.11887	0.0476264	0.162923	0.0197426
M28	0.0745718	0.0783558	0.122367	0.125608	0.0790132	0.0877586	0.149285	0.159321	0.128061	0.117376	0.116248	0.0905439	0.0986444	0.132393	NA	0.180629	0.165083	0.209869	0.0760049	0.108773	0.0628562	0.0717089	0.0799995	0.0903044	0.0590799	0.0724395	0.162758
M29	0.099606	0.254684	0.324843	0.351202	0.250189	0.102471	0.0666434	0.0636001	0.0733517	0.103956	0.058549	0.0483158	0.0365345	0.0309973	0.176987	NA	0.0207512	0.427014	0.217346	0.254362	0.135546	0.232136	0.182357	0.159974	0.0849745	0.206421	0.0440103
M30	0.0873225	0.242129	0.311529	0.337094	0.237642	0.0893447	0.0553475	0.0517342	0.060739	0.0906112	0.0448759	0.0359042	0.0228915	0.0172268	0.161839	0.019256	NA	0.412266	0.20442	0.240093	0.123143	0.218449	0.168222	0.144757	0.0706715	0.194154	0.0314998
OST	0.249047	0.106112	0.112292	0.103091	0.115591	0.261189	0.372398	0.388131	0.345904	0.315337	0.347769	0.316952	0.340974	0.377215	0.205756	0.420693	0.406319	NA	0.154902	0.171215	0.202453	0.13463	0.183092	0.272222	0.267071	0.17377	0.406
S12	0.0702322	0.0335781	0.0734821	0.0795304	0.0405809	0.0879617	0.167548	0.179675	0.144842	0.129806	0.142887	0.117646	0.14296	0.169854	0.0740057	0.213249	0.200598	0.151697	NA	0.0647552	0.0463888	0.0453938	0.0714427	0.11213	0.0848966	0.0711728	0.193435
S13	0.103734	0.0560428	0.0885611	0.100519	0.0633364	0.116796	0.20089	0.214495	0.17816	0.158902	0.179304	0.153519	0.175575	0.205917	0.106161	0.249871	0.235887	0.167613	0.0627787	NA	0.0630601	0.0676461	0.0900778	0.145181	0.12292	0.093958	0.229175
S14	0.0278578	0.0588521	0.110405	0.126829	0.0589213	0.0377234	0.0918763	0.100045	0.0749932	0.069303	0.0740915	0.0529977	0.0728667	0.0925807	0.0610128	0.132492	0.120477	0.198645	0.0448486	0.0611623	NA	0.0433085	0.0447014	0.0711266	0.0380369	0.0576425	0.109165
S15	0.0779356	0.0267133	0.0617809	0.06908	0.0335353	0.0908607	0.17991	0.194125	0.155151	0.134588	0.15547	0.129486	0.151862	0.183338	0.069594	0.227957	0.21451	0.131584	0.0437262	0.0656533	0.041737	NA	0.0492032	0.111151	0.0892916	0.0509541	0.206195
S16	0.0573853	0.0607454	0.106835	0.122594	0.0659055	0.0657977	0.133995	0.144969	0.113511	0.100912	0.114668	0.0914242	0.110638	0.136323	0.0776837	0.178746	0.164966	0.179401	0.0693233	0.0876754	0.0431041	0.0475065	NA	0.0905873	0.0658854	0.0347382	0.153686
S17	0.0722401	0.124105	0.176377	0.196765	0.120866	0.0747659	0.121925	0.131783	0.104287	0.0997889	0.0999804	0.0746414	0.0934683	0.115983	0.0878238	0.15642	0.141569	0.267324	0.109309	0.141959	0.0689497	0.108194	0.0881496	NA	0.0566229	0.0822002	0.130439
S18	0.0260124	0.106599	0.167215	0.185601	0.104474	0.0354239	0.0584901	0.0628066	0.0484977	0.0529922	0.0342889	0.0144127	0.0291309	0.0457626	0.0571946	0.0824037	0.0684457	0.262361	0.082485	0.120075	0.0364035	0.0869898	0.0638646	0.0545488	NA	0.074184	0.0541561
S19	0.0771845	0.0571807	0.0990718	0.109126	0.0624713	0.0830067	0.162805	0.172786	0.137805	0.123077	0.134795	0.111833	0.131303	0.15973	0.0701384	0.202294	0.190429	0.170223	0.0690784	0.0914297	0.0558104	0.0490319	0.0332104	0.07987	0.0719697	NA	0.179116
S20	0.0697154	0.232374	0.302953	0.328644	0.226938	0.0759474	0.0394623	0.0357238	0.0472488	0.0765442	0.0305405	0.0192053	0.0229721	0.0183294	0.159456	0.041891	0.029807	0.400009	0.189777	0.225091	0.106545	0.202427	0.150514	0.127485	0.0522108	0.175491	NA
